# Supplementary material for: 3,3′-(Butane-1,4-di­yl)diimidazole-1,1′-diium bis­(triiodide)
Source: Acta Crystallogr Sect E Struct Rep Online. 2008 Jul 19;64(Pt 8):o1561. doi: 10.1107/S1600536808022393 (PMC2962153; doi:10.1107/S1600536808022393)
Supplement: Supplementary file 2 [file e-64-o1561-Isup2.hkl]

# 
# h,k,l, Fc-squared, Fo-squared, sigma(Fo-squared) and status flag 
# 
data_I
_shelx_title ' E15 in P-1                       P-1' 
_shelx_refln_list_code          4 
_shelx_F_calc_maximum      534.91 
_exptl_crystal_F_000       844.00 
_reflns_d_resolution_high  0.8409 
 
loop_ 
 _symmetry_equiv_pos_as_xyz 
 'x, y, z' 
 '-x, -y, -z' 
 
_cell_length_a     8.4753 
_cell_length_b     9.7177 
_cell_length_c    14.1100 
_cell_angle_alpha  95.770 
_cell_angle_beta   92.820 
_cell_angle_gamma 107.170 
 
_shelx_F_squared_multiplier     1.000 
 
loop_ 
 _refln_index_h 
 _refln_index_k 
 _refln_index_l 
 _refln_F_squared_calc 
 _refln_F_squared_meas 
 _refln_F_squared_sigma 
 _refln_observed_status 
   2   0   0   264087.44   264908.31   6450.09 o 
   3   0   0      787.72      872.10     26.68 o 
   4   0   0    42379.67    43498.81    702.05 o 
   5   0   0     4235.25     4552.56     86.24 o 
   6   0   0     2512.41     2810.58     70.44 o 
   7   0   0     3578.37     3765.42    114.12 o 
   8   0   0      161.71      114.78     59.82 o 
   9   0   0     1645.52     1822.96    126.95 o 
  -9   1   0       72.08      -37.88     67.65 o 
  -8   1   0      588.09      620.83     52.34 o 
  -7   1   0      510.61      482.68     41.91 o 
  -6   1   0      728.66      751.31     41.84 o 
  -5   1   0     7466.34     7167.21     98.54 o 
  -4   1   0       56.94       63.54     30.97 o 
  -3   1   0     8118.10     7804.70    111.70 o 
  -2   1   0      669.99      740.24     18.10 o 
   1   1   0     1910.60     1958.37     43.29 o 
   2   1   0    21471.58    21546.88    682.77 o 
   3   1   0     9735.75     9663.06    131.29 o 
   4   1   0    18191.52    18470.99    286.47 o 
   5   1   0     7478.00     7736.95    178.61 o 
   6   1   0     8039.82     8245.81    149.44 o 
   7   1   0     3720.99     3416.54    155.13 o 
   8   1   0     2274.07     2306.20     89.53 o 
   9   1   0     1461.45     1557.03    101.26 o 
  -9   2   0      327.73      313.38     42.13 o 
  -8   2   0      777.16      893.34     78.77 o 
  -7   2   0     1660.51     1784.68     52.53 o 
  -6   2   0      258.33      260.21     34.63 o 
  -5   2   0     4498.66     4534.57     87.61 o 
  -4   2   0     1393.38     1360.59     48.30 o 
  -3   2   0      421.27      491.82     25.39 o 
  -2   2   0    12120.86    12449.09    237.66 o 
  -1   2   0      292.80      296.86     13.08 o 
   0   2   0     5186.67     5521.21     73.95 o 
   1   2   0      477.83      494.25     31.41 o 
   2   2   0     1656.87     1503.12    147.02 o 
   3   2   0     2922.12     2913.65    218.72 o 
   4   2   0      415.92      345.50     41.44 o 
   5   2   0      418.58      350.95     42.29 o 
   6   2   0       66.94      127.33     34.48 o 
   7   2   0      113.74      197.52     61.33 o 
   8   2   0        0.31       66.72     41.31 o 
 -10   3   0       48.64       55.97     38.91 o 
  -9   3   0       90.65       94.60     28.94 o 
  -8   3   0     2860.68     2769.13     66.76 o 
  -7   3   0     1030.19     1128.26     68.09 o 
  -6   3   0    18005.76    18118.36    206.38 o 
  -5   3   0     3797.17     3769.82     43.17 o 
  -4   3   0    48427.82    49371.07    756.17 o 
  -3   3   0     1498.24     1434.99     44.64 o 
  -2   3   0    82175.23    81934.57   2402.02 o 
  -1   3   0      121.26      149.56     20.74 o 
   0   3   0    27403.35    27881.57    602.49 o 
   1   3   0    10687.05    11289.82    289.97 o 
   2   3   0      163.58      233.99     32.62 o 
   3   3   0    25373.11    26643.82    493.59 o 
   4   3   0     3837.74     3890.47    112.54 o 
   5   3   0    15134.86    15227.64    291.73 o 
   6   3   0     3728.01     3602.57    125.69 o 
   7   3   0     4607.11     4933.59    202.94 o 
   8   3   0      857.18      626.35     97.79 o 
 -10   4   0       13.65       29.34     64.38 o 
  -9   4   0     1148.43     1181.03     93.21 o 
  -8   4   0      559.66      574.46     46.44 o 
  -7   4   0     5369.21     5369.69     95.77 o 
  -6   4   0     4306.11     4360.77    104.83 o 
  -5   4   0     8244.88     8114.44    238.56 o 
  -4   4   0     9378.68     9573.28    161.67 o 
  -3   4   0     4255.75     4235.49    163.25 o 
  -2   4   0     2833.41     2950.75     40.06 o 
  -1   4   0       56.43      107.72     35.63 o 
   0   4   0      238.12      231.84     36.08 o 
   1   4   0     5599.55     5682.03    106.68 o 
   2   4   0       49.07       49.12     48.25 o 
   3   4   0     6389.97     7018.40    158.84 o 
   4   4   0       80.35      108.76     45.23 o 
   5   4   0     4168.69      674.65     62.23 o 
   6   4   0       15.21      -35.04     54.67 o 
   7   4   0     1690.01     2628.54    260.21 o 
  -9   5   0      212.91      203.26     73.43 o 
  -8   5   0      791.00      561.30     80.57 o 
  -7   5   0       16.18      151.60     43.68 o 
  -6   5   0     1942.34     1967.91     78.96 o 
  -5   5   0        6.09        9.02     40.59 o 
  -4   5   0     1062.41      938.01     64.04 o 
  -3   5   0      137.16      163.08     18.19 o 
  -2   5   0      583.92      686.44     20.29 o 
  -1   5   0     1260.76     1318.76     57.72 o 
   0   5   0     2399.49     2303.49    104.62 o 
   1   5   0     3832.95     3889.63    160.09 o 
   2   5   0     1718.52     1882.83     73.40 o 
   3   5   0     1097.43     1183.89    146.11 o 
   5   5   0       61.02       77.96     52.19 o 
   6   5   0       50.96       39.69     78.47 o 
   7   5   0        2.46       28.49     43.22 o 
  -9   6   0     1521.03     1370.94    144.31 o 
  -8   6   0       14.38      -21.65     62.23 o 
  -7   6   0     4931.27     4835.28    207.45 o 
  -6   6   0      512.19      511.40    140.70 o 
  -5   6   0     5634.22     5829.22    199.33 o 
  -4   6   0     1855.08     1883.24     97.41 o 
  -3   6   0     1562.20     1600.34     30.13 o 
  -2   6   0     5118.04     4978.98     85.75 o 
  -1   6   0     1430.71     1330.66    105.53 o 
   0   6   0     6678.74     6722.27    156.39 o 
   1   6   0     7625.99     7634.60    162.24 o 
   2   6   0     4172.58     4255.53    156.94 o 
   4   6   0      877.73     1045.45     86.29 o 
   6   6   0        3.56        0.00     39.69 o 
  -9   7   0      830.16      843.31    124.47 o 
  -8   7   0      868.89      756.72    106.43 o 
  -7   7   0     1093.31     1184.24    115.45 o 
  -6   7   0        6.90      -28.86     55.02 o 
  -5   7   0      420.21      418.50     73.06 o 
  -4   7   0     6486.03     6470.12     74.50 o 
  -3   7   0      180.77      193.43     22.53 o 
  -2   7   0    19741.77    19561.81    327.02 o 
  -1   7   0     1404.58     1588.25     77.89 o 
   0   7   0    24862.14    25808.60    517.52 o 
   1   7   0      906.29     1902.14   1034.97 o 
   2   7   0    13350.92    13150.73    460.44 o 
   3   7   0      217.61      262.08     61.95 o 
  -9   8   0        3.19      -96.51     84.78 o 
  -8   8   0       16.35      -22.55     64.94 o 
  -7   8   0       49.88      115.45    118.15 o 
  -6   8   0      363.94      275.99    125.37 o 
  -5   8   0       71.31       87.49     92.90 o 
  -4   8   0     1361.22     1394.09     66.29 o 
  -3   8   0        5.81       22.36     21.52 o 
  -2   8   0     1023.94      965.71     67.96 o 
  -1   8   0      256.91      265.60     41.54 o 
   0   8   0      385.77      481.63     89.29 o 
   1   8   0      187.20      199.33     82.98 o 
   2   8   0      142.67      287.72     95.61 o 
   4   8   0     1137.94     1140.95    138.00 o 
  -8   9   0      600.08      608.81    112.74 o 
  -7   9   0     1059.02     1211.30    128.08 o 
  -6   9   0      847.50      989.42    109.13 o 
  -5   9   0     1011.84      958.76     98.31 o 
  -4   9   0      722.89      692.21     50.51 o 
  -3   9   0      131.22      176.54     30.20 o 
  -2   9   0      193.59      118.63     36.04 o 
  -1   9   0      348.53      271.48     78.47 o 
   0   9   0       15.70       50.83     39.54 o 
   1   9   0      401.86      376.49     90.64 o 
   2   9   0       36.94      138.30     56.74 o 
   3   9   0       29.60        2.71     79.37 o 
  -7  10   0      122.25       37.88     73.96 o 
  -6  10   0     4883.74     4882.18    241.72 o 
  -5  10   0      641.31      803.63    106.43 o 
  -4  10   0     9197.97     9929.50    212.51 o 
  -3  10   0      317.55      237.07     34.11 o 
  -2  10   0     8094.62     8583.28    232.25 o 
  -1  10   0       79.83      179.33     47.78 o 
   0  10   0     2499.14     2317.08    138.00 o 
  -5  11   0      141.11       94.70     71.25 o 
  -4  11   0       14.85       -9.39     74.41 o 
  -3  11   0       37.53       70.05     50.74 o 
  -2  11   0       83.88      135.77     59.08 o 
  -1  11   0        6.58       -7.44     33.00 o 
   0 -11   1       90.63       63.87     40.19 o 
   1 -11   1       29.35      -42.39     89.29 o 
   2 -11   1       38.78      145.58    157.84 o 
   3 -11   1        1.21      130.01     46.23 o 
   4 -11   1       30.15      115.42     58.63 o 
   5 -11   1        9.31      -25.25     62.23 o 
   1 -10   1     4964.14     5339.79    119.09 o 
   2 -10   1     2519.71     2665.86    162.27 o 
   3 -10   1     4883.75     4928.28    266.97 o 
   4 -10   1      874.94      757.23     55.38 o 
   5 -10   1     1475.81     1351.10    125.37 o 
   6 -10   1       15.82       82.08     76.66 o 
   7 -10   1       27.79       88.39     80.27 o 
  -3  -9   1       24.94       70.35     73.96 o 
  -2  -9   1      282.10      292.77     62.83 o 
  -1  -9   1       40.86       16.33     83.43 o 
   0  -9   1      134.09      115.29     40.71 o 
   1  -9   1        4.52       37.49     28.19 o 
   2  -9   1        8.13       28.08     29.80 o 
   3  -9   1       39.78       35.16     39.56 o 
   4  -9   1       31.23       61.12     26.34 o 
   5  -9   1       37.63       64.04     56.82 o 
   6  -9   1      308.24      326.50     81.17 o 
   7  -9   1        0.27       63.14     71.25 o 
   8  -9   1      197.15       97.41     81.17 o 
  -4  -8   1      490.11      401.36    121.76 o 
  -1  -8   1       14.44        7.67     34.89 o 
   0  -8   1     1106.02     1051.08    121.76 o 
   1  -8   1     1044.92      972.76     51.39 o 
   2  -8   1       69.85       84.44     21.87 o 
   3  -8   1     1475.14     1595.45     72.15 o 
   4  -8   1      278.79      300.06     44.29 o 
   5  -8   1      597.83      725.16     82.98 o 
   6  -8   1      784.37      868.57     98.31 o 
   7  -8   1      188.04      358.97     84.78 o 
   8  -8   1      217.41      295.84     89.29 o 
  -5  -7   1     4096.53     4327.49    284.11 o 
  -4  -7   1      136.62      157.84     83.88 o 
  -3  -7   1    12965.32    14479.66    348.37 o 
  -2  -7   1       66.19       98.99     47.22 o 
  -1  -7   1    21841.82    22244.87    511.66 o 
   0  -7   1     2544.40     2611.09    248.03 o 
   1  -7   1    18793.53    18897.57    367.57 o 
   2  -7   1     8573.93     8673.73    127.51 o 
   3  -7   1     3399.49     3356.75    228.64 o 
   4  -7   1    11488.24    11518.50    183.22 o 
   5  -7   1      199.07      275.99    119.06 o 
   6  -7   1     8920.08     8277.07    289.52 o 
   7  -7   1     1612.47     1619.88    129.88 o 
   8  -7   1     3013.38     3226.23    193.92 o 
   9  -7   1     1194.17     1172.52    142.51 o 
  -6  -6   1     1458.73     1308.83     90.01 o 
  -5  -6   1      744.92     1035.42    130.78 o 
  -4  -6   1     4042.82     4641.75    158.69 o 
  -2  -6   1     2233.83     2314.00    192.56 o 
  -1  -6   1     1338.81     1402.14     80.15 o 
   0  -6   1      692.26      683.26     47.52 o 
   1  -6   1      768.04      782.14     88.39 o 
   2  -6   1    10829.56    10833.93    138.61 o 
   3  -6   1      868.70     1016.85     58.63 o 
   4  -6   1    21328.79    21444.45    566.42 o 
   5  -6   1      845.19      745.90     80.27 o 
   6  -6   1    12563.70    12278.06    385.13 o 
   7  -6   1     1035.20     1012.28    142.96 o 
   8  -6   1     4312.49     4500.84    217.82 o 
   9  -6   1      879.73      665.51    178.13 o 
  -7  -5   1      241.69      295.84     77.57 o 
  -6  -5   1      964.86     1041.74    146.11 o 
  -5  -5   1        0.17       18.09     27.40 o 
  -3  -5   1      476.22      437.09     53.55 o 
  -2  -5   1       90.55      126.34     42.14 o 
  -1  -5   1     1244.98     1323.08    152.88 o 
   0  -5   1     2297.15     2351.11    110.94 o 
   1  -5   1       81.51       98.09     32.47 o 
   2  -5   1     7876.22     7775.57     82.66 o 
   3  -5   1       69.11       72.50      7.52 o 
   4  -5   1     9294.17     9098.74    326.50 o 
   5  -5   1      242.29      231.84     59.08 o 
   6  -5   1      913.91      940.35    157.84 o 
   7  -5   1      524.15      610.62     63.14 o 
   8  -5   1       52.35       26.72     15.86 o 
   9  -5   1      356.68      373.85     70.78 o 
  -7  -4   1     1046.22     1220.46    186.70 o 
  -6  -4   1      101.64      215.75     41.64 o 
  -5  -4   1     3971.53     4290.51    210.15 o 
  -4  -4   1     3385.15     4093.67    140.70 o 
  -3  -4   1     6787.43     6864.61    152.96 o 
  -2  -4   1    17466.45    18284.53    321.98 o 
  -1  -4   1     4075.97     3965.11    160.54 o 
   0  -4   1    37084.90    37469.44    673.16 o 
   1  -4   1       56.27       49.35     16.69 o 
   2  -4   1    34437.89    35441.19    984.46 o 
   3  -4   1     1357.22     1345.05    128.77 o 
   4  -4   1    17169.02    17651.03    492.01 o 
   5  -4   1     1220.31     1270.51     76.88 o 
   6  -4   1     2076.34     2074.95     27.05 o 
   7  -4   1      574.25      594.70     22.26 o 
   8  -4   1       19.96       10.67     21.01 o 
   9  -4   1        8.34       -5.01     19.80 o 
  10  -4   1       49.27      245.33    103.72 o 
  -8  -3   1     1607.39     1633.82    167.76 o 
  -7  -3   1      365.48     1773.64    959.66 o 
  -6  -3   1     1467.21     1418.98     98.16 o 
  -5  -3   1       14.56       25.54     40.58 o 
  -4  -3   1      521.53      598.11     37.17 o 
  -3  -3   1     3678.15     3751.74     92.00 o 
  -2  -3   1    21050.64    21815.18    362.26 o 
  -1  -3   1    14958.98    15256.27    231.41 o 
   0  -3   1    67664.21    68058.51   2337.82 o 
   1  -3   1     5600.48     5679.45    102.67 o 
   2  -3   1    94392.21    99880.03   1915.78 o 
   3  -3   1     1704.26     1949.59     50.04 o 
   4  -3   1    35198.04    35909.27    419.89 o 
   5  -3   1       86.29      167.82     49.75 o 
   6  -3   1     5711.97     5963.84     82.51 o 
   7  -3   1     2847.00     2907.65     91.26 o 
   8  -3   1      183.53      214.13     28.10 o 
   9  -3   1     1972.40     2109.22     90.07 o 
  10  -3   1       16.01       22.78     33.08 o 
  -8  -2   1       57.46       99.62     51.35 o 
  -7  -2   1      181.02      312.97     64.94 o 
  -6  -2   1       78.86       14.89     27.54 o 
  -5  -2   1      381.53      418.60     34.30 o 
  -4  -2   1      572.63      603.56     50.56 o 
  -3  -2   1       29.76       16.08     14.92 o 
  -2  -2   1      722.81      841.89     36.00 o 
  -1  -2   1      867.11      997.91     35.83 o 
   0  -2   1      721.70     1035.67     73.96 o 
   1  -2   1       18.49       34.09     11.95 o 
   2  -2   1     6719.17     6509.80     80.21 o 
   3  -2   1      145.96      174.88     12.64 o 
   4  -2   1       10.26       21.78     13.05 o 
   5  -2   1      308.88      313.21     19.76 o 
   6  -2   1     1227.91     1168.09     38.51 o 
   7  -2   1       33.22       68.48     26.00 o 
   8  -2   1      488.38      643.02     42.24 o 
   9  -2   1       68.32       94.64     34.25 o 
  -9  -1   1      426.56      444.55     68.43 o 
  -8  -1   1      444.67      423.77     56.94 o 
  -7  -1   1     1491.93     1654.15    104.62 o 
  -6  -1   1      827.42      754.41     50.36 o 
  -5  -1   1     3236.80     3527.78     75.43 o 
  -4  -1   1      681.26      680.07     34.09 o 
  -3  -1   1     2208.16     2178.07     39.01 o 
  -2  -1   1      760.34      572.47     24.51 o 
  -1  -1   1     2280.11     2482.45    173.17 o 
   1  -1   1      564.21      624.43     26.86 o 
   2  -1   1     3520.24     3724.34     73.68 o 
   3  -1   1      768.87      814.36     26.84 o 
   4  -1   1       58.55       95.66     19.17 o 
   5  -1   1     1454.45     1509.30    151.07 o 
   6  -1   1       30.48       19.48     26.72 o 
   7  -1   1     1665.89     1545.78    100.16 o 
   8  -1   1       10.36      -31.61     37.48 o 
   9  -1   1      779.88      535.13     70.85 o 
  -9   0   1      114.09      137.55     42.40 o 
  -8   0   1       67.92      107.07     44.07 o 
  -7   0   1     4285.48     4307.09    113.82 o 
  -6   0   1     1988.54     2205.51     68.03 o 
  -5   0   1    32162.50    31943.32    495.33 o 
  -4   0   1     7773.40     8273.18    100.52 o 
  -3   0   1   101489.55    98662.89   1618.85 o 
  -2   0   1     9528.06    10374.38     97.26 o 
   1   0   1    13429.75     9831.46   2474.01 o 
   2   0   1    22229.90    21080.46    278.24 o 
   3   0   1     1807.91     1922.52     52.49 o 
   4   0   1    23373.57    21928.82    485.77 o 
   5   0   1     3625.44     3641.95     92.67 o 
   6   0   1    11422.28    11070.75    198.37 o 
   7   0   1     5203.01     5257.79    261.15 o 
   8   0   1     2564.65     2494.46    230.90 o 
   9   0   1     1910.68     1955.47    121.62 o 
  -9   1   1      457.90      401.36    154.23 o 
  -8   1   1      537.16      630.20     72.34 o 
  -7   1   1     1029.72     1079.29     45.91 o 
  -6   1   1     2425.37     2465.29     51.56 o 
  -5   1   1      588.19      589.27     23.86 o 
  -4   1   1     4017.27     4058.10     56.24 o 
  -3   1   1       99.48      156.49     17.71 o 
  -2   1   1     4761.83     5209.75    104.98 o 
  -1   1   1      946.95      915.83     35.63 o 
   1   1   1     1558.81     1542.97    106.88 o 
   2   1   1     4930.25     4851.54     91.24 o 
   3   1   1     2019.82     1835.20     55.39 o 
   4   1   1     9923.63     9727.70    139.98 o 
   5   1   1     3224.04     3050.81     96.41 o 
   6   1   1     6627.60     6077.70    166.78 o 
   7   1   1      929.83     1175.19    168.21 o 
   8   1   1     2137.24     2007.77     88.11 o 
   9   1   1      113.49      185.92     54.61 o 
  -9   2   1     1835.41     2018.28     94.24 o 
  -8   2   1     4154.12     4025.57    111.44 o 
  -7   2   1     3478.18     3651.64     79.33 o 
  -6   2   1     8441.29     8279.04    107.30 o 
  -5   2   1     3898.86     4042.82     67.21 o 
  -4   2   1     9991.91     9594.09     90.65 o 
  -3   2   1     2787.95     2858.08     56.72 o 
  -2   2   1     5171.77     4860.05     65.39 o 
  -1   2   1      302.99      329.98     71.25 o 
   0   2   1     5469.82     5279.25    153.33 o 
   1   2   1     2757.56     2744.16     82.57 o 
   2   2   1     8249.36     8275.20    258.86 o 
   3   2   1      576.86      716.63     56.13 o 
   4   2   1     2268.75     2739.80     85.05 o 
   5   2   1      179.07      254.32     54.00 o 
   6   2   1       81.73       36.03     46.97 o 
   7   2   1        0.81      -19.84     49.61 o 
   8   2   1       55.09      -11.70     47.61 o 
 -10   3   1      160.15      113.59     47.00 o 
  -9   3   1     2990.21     2921.75     80.73 o 
  -8   3   1      140.13      146.20     37.78 o 
  -7   3   1    13251.78    13150.38    218.24 o 
  -6   3   1      600.93      709.74     66.10 o 
  -5   3   1    37867.02    37544.36    564.29 o 
  -4   3   1    12860.96    12825.57    190.19 o 
  -3   3   1    42981.68    44309.11    664.69 o 
  -2   3   1    58717.41    60353.23   1073.29 o 
  -1   3   1    12336.68    12207.34    178.03 o 
   0   3   1   119192.89   108414.97   2702.56 o 
   1   3   1       98.30      179.44     54.57 o 
   2   3   1    70504.51    68021.66   1623.93 o 
   3   3   1     4690.75     4625.63    115.74 o 
   4   3   1    23236.82    23284.72    470.35 o 
   5   3   1     1991.77     1906.31    171.44 o 
   6   3   1     3319.51     3375.44     97.54 o 
   7   3   1      175.58       74.62     74.86 o 
   8   3   1       30.74       95.79     56.82 o 
 -10   4   1     1423.72     1587.99    107.86 o 
  -9   4   1      537.06      536.94     36.13 o 
  -8   4   1     4034.71     3912.62    138.19 o 
  -7   4   1      458.02      473.22     21.83 o 
  -6   4   1     3212.21     3132.04     74.86 o 
  -5   4   1      251.30      334.62     54.12 o 
  -4   4   1       95.61      155.13     37.88 o 
  -3   4   1     1444.98     1429.87     33.09 o 
  -2   4   1    15564.32    15687.31    204.46 o 
  -1   4   1      683.23      852.52     79.37 o 
   0   4   1    37828.72    38235.05    685.17 o 
   1   4   1       67.78       15.59     32.47 o 
   2   4   1    39803.71    41062.83    828.82 o 
   3   4   1     1464.72     1472.62    215.56 o 
   4   4   1    20641.14    20013.71    431.39 o 
   5   4   1     1456.06     1420.55    130.78 o 
   6   4   1     6157.51     5734.95    228.85 o 
   7   4   1     1013.30     1510.89    296.38 o 
  -9   5   1       50.22      118.15     73.96 o 
  -8   5   1      425.47      433.83     83.88 o 
  -7   5   1        6.78       26.16     49.61 o 
  -6   5   1        3.50       55.92     50.51 o 
  -5   5   1       92.46      149.72     48.70 o 
  -4   5   1     2481.20     2364.88     92.00 o 
  -3   5   1      214.87      233.33     25.15 o 
  -2   5   1    11575.82    10871.15    414.89 o 
  -1   5   1      716.97      734.58     32.19 o 
   0   5   1     6861.21     6621.02    208.35 o 
   1   5   1      236.07      275.27     36.99 o 
   2   5   1     1610.50     1815.59     77.14 o 
   3   5   1        0.02       -3.62     36.17 o 
   5   5   1       56.89      101.13     55.58 o 
   6   5   1      261.70      208.35     55.92 o 
   7   5   1       98.45      114.76     58.74 o 
  -9   6   1      361.05      261.56     89.29 o 
  -8   6   1      171.77      191.21     73.06 o 
  -7   6   1      769.43      602.49     89.29 o 
  -6   6   1     2539.41     2869.06    142.51 o 
  -5   6   1      205.51      159.64     57.72 o 
  -4   6   1     9166.84     8835.37    246.23 o 
  -3   6   1      446.85      489.80     27.20 o 
  -2   6   1    16030.96    14754.22    618.73 o 
  -1   6   1     1781.80     1701.45     71.25 o 
   0   6   1     7737.51     7711.63    156.01 o 
   1   6   1      450.89      541.87     57.52 o 
   2   6   1     2194.55     2230.33     96.86 o 
   3   6   1      167.07      184.00     72.15 o 
   4   6   1       80.95      114.11     55.02 o 
   5   6   1      669.16      753.12    137.09 o 
   6   6   1      225.46      204.77     65.84 o 
  -9   7   1       53.98       56.82    128.08 o 
  -8   7   1      267.71       92.00    121.76 o 
  -7   7   1     1809.04     1688.43    211.96 o 
  -6   7   1     4746.45     4439.33    176.78 o 
  -5   7   1     7157.94     7122.59    236.31 o 
  -4   7   1    13026.64    13234.77    213.69 o 
  -3   7   1    11598.08    12063.62    154.02 o 
  -2   7   1    12326.56    12013.65    563.71 o 
  -1   7   1     6526.66     6731.20    185.35 o 
   0   7   1     6067.11     6700.45    158.13 o 
   1   7   1      184.13      244.88     50.39 o 
   2   7   1      752.51     1055.52    290.42 o 
   3   7   1      835.88      724.90     80.83 o 
   4   7   1        3.90      249.84    109.13 o 
   5   7   1     1533.49     1788.54    171.37 o 
  -8   8   1      143.78       58.63     72.15 o 
  -7   8   1       23.74       42.39     63.14 o 
  -6   8   1      227.39      265.17     69.45 o 
  -5   8   1       56.30       16.23     47.80 o 
  -4   8   1      228.64      204.66     22.94 o 
  -3   8   1      294.96      302.69     35.11 o 
  -2   8   1       16.39       -8.56     22.03 o 
  -1   8   1       16.45       57.85     59.53 o 
   0   8   1       17.25       80.50     88.84 o 
   1   8   1     1141.95     1239.91    102.88 o 
   2   8   1      132.74      190.31     94.70 o 
   3   8   1      620.45      552.89    100.11 o 
  -8   9   1      461.12      512.30    110.04 o 
  -7   9   1      365.22      407.68     97.41 o 
  -6   9   1      420.07      566.42     95.61 o 
  -5   9   1      497.92      389.64    136.19 o 
  -4   9   1       12.24       40.72     26.12 o 
  -3   9   1      492.71      538.31     71.61 o 
  -2   9   1        3.66       38.04     38.78 o 
  -1   9   1       33.66      203.84    138.90 o 
   0   9   1        0.26      -50.39     42.84 o 
   1   9   1      262.99      430.54     89.29 o 
   2   9   1        8.79      -15.41     49.55 o 
   3   9   1      353.58      391.44    139.80 o 
  -7  10   1     2438.79     2867.26    318.38 o 
  -6  10   1      517.59      424.81    169.56 o 
  -5  10   1     2997.69     3898.17    323.80 o 
  -4  10   1      112.14       58.49     90.38 o 
  -3  10   1      905.59     1062.88     67.08 o 
  -2  10   1     1764.75     2222.89    163.70 o 
  -1  10   1       35.56       47.27     43.29 o 
   0  10   1     3763.56     3847.66    184.90 o 
   1  10   1      567.25      981.35    267.88 o 
  -5  11   1        7.77       48.70     69.45 o 
  -4  11   1       77.65       88.49     53.49 o 
  -3  11   1        0.78       99.26     41.25 o 
  -2  11   1        4.00      102.40     51.32 o 
  -1  11   1      127.27       79.37     55.02 o 
   0 -11   2      485.57      465.73     54.57 o 
   1 -11   2      176.17      116.35     89.29 o 
   2 -11   2      265.06      205.06     50.06 o 
   3 -11   2       39.49       39.94     92.00 o 
   4 -11   2       26.53       30.25     49.43 o 
   5 -11   2        0.39      -73.96    116.35 o 
  -2 -10   2     1534.53     1635.67    225.48 o 
  -1 -10   2     3295.27     3410.22    183.09 o 
   0 -10   2     1187.89     1283.46     85.68 o 
   1 -10   2     2970.83     3015.95    211.77 o 
   2 -10   2        3.39      -18.17     35.93 o 
   3 -10   2      973.26     1162.03     70.30 o 
   4 -10   2     1818.97     1797.47     65.20 o 
   5 -10   2        5.45       70.35    116.35 o 
   6 -10   2     3027.46     2980.00    294.03 o 
   7 -10   2      445.83      582.65    112.74 o 
  -2  -9   2      221.82      346.34    101.92 o 
  -1  -9   2       30.18       39.77     50.06 o 
   0  -9   2       85.55      154.12     59.71 o 
   1  -9   2        4.11       14.43     36.35 o 
   2  -9   2        6.01       52.38     31.33 o 
   3  -9   2       54.46       16.86     32.02 o 
   4  -9   2      184.68      175.95     31.06 o 
   5  -9   2       28.02       48.70     55.02 o 
   6  -9   2      318.60      315.68     83.88 o 
   7  -9   2      193.75      170.47    135.29 o 
   8  -9   2      156.10      311.17    163.25 o 
  -3  -8   2      193.19      181.42     59.13 o 
  -2  -8   2      813.29      718.84     90.19 o 
  -1  -8   2      138.10      143.76     43.10 o 
   0  -8   2      621.78      738.81     52.41 o 
   1  -8   2        0.57      -21.27     32.65 o 
   2  -8   2        7.89        8.47     25.14 o 
   3  -8   2      396.62      324.70     35.75 o 
   4  -8   2      147.44      104.81     17.07 o 
   5  -8   2      374.75      242.62     65.84 o 
   6  -8   2       32.68      -36.08     56.82 o 
   7  -8   2      237.62       63.14     65.84 o 
   8  -8   2       60.99       67.65     75.76 o 
  -5  -7   2        5.91       -4.51     44.19 o 
  -4  -7   2     1863.43     1808.38    149.72 o 
  -3  -7   2       99.90      126.64     55.92 o 
  -2  -7   2      820.66      786.73     96.96 o 
  -1  -7   2     1861.01     2132.07    342.74 o 
   0  -7   2      343.77      366.74    110.94 o 
   1  -7   2     8925.50     9432.26    165.59 o 
   2  -7   2     4618.89     4758.29     96.84 o 
   3  -7   2    17131.16    17444.56    324.59 o 
   4  -7   2     6073.21     5963.05    207.62 o 
   5  -7   2     9988.12     9991.65    459.09 o 
   6  -7   2     3769.15     4045.19    294.93 o 
   7  -7   2     1893.73     2084.38    232.70 o 
   8  -7   2      446.88      516.81    181.29 o 
   9  -7   2       13.03      -78.47     85.68 o 
  -6  -6   2      669.75      694.49     80.27 o 
  -5  -6   2      757.17      981.28     64.97 o 
  -4  -6   2      308.87      366.99     62.70 o 
  -2  -6   2      392.70      415.39     61.69 o 
  -1  -6   2     2034.04     2180.43    175.43 o 
   0  -6   2     3542.23     3406.06    166.41 o 
   1  -6   2     9191.51     9507.28    224.48 o 
   2  -6   2     3692.27     3615.20     67.54 o 
   3  -6   2    10042.04     9807.20    119.40 o 
   4  -6   2      417.70      404.06     31.04 o 
   5  -6   2     5910.46     5856.66    141.95 o 
   6  -6   2      522.19      455.14     58.35 o 
   7  -6   2     1955.41     2033.53    121.20 o 
   8  -6   2      480.43      440.64     86.59 o 
   9  -6   2      167.67      -13.18     69.45 o 
  -7  -5   2      866.90      910.96     91.10 o 
  -6  -5   2      458.51      561.44     70.48 o 
  -5  -5   2     1682.72     1766.90    112.46 o 
  -3  -5   2      429.63      430.91     51.83 o 
  -2  -5   2      702.09      702.12     60.63 o 
  -1  -5   2     1712.00     1514.44    163.25 o 
   0  -5   2      377.14      375.73     64.94 o 
   1  -5   2    12659.07    12472.55    150.71 o 
   2  -5   2       33.82       57.65     15.16 o 
   3  -5   2     6873.83     6995.60     92.22 o 
   4  -5   2        4.73        4.66     20.87 o 
   5  -5   2     1705.72     1710.44    105.53 o 
   6  -5   2      166.11       55.01     41.04 o 
   7  -5   2      201.35      196.35     11.46 o 
   8  -5   2       32.73       20.81     14.45 o 
   9  -5   2       22.65       72.61    144.76 o 
  -8  -4   2      540.22      512.68    113.19 o 
  -7  -4   2     1766.45     1952.72    198.43 o 
  -6  -4   2     1236.57     1375.50    101.47 o 
  -5  -4   2     9610.55     9748.80    341.38 o 
  -4  -4   2     3064.25     3244.34    110.62 o 
  -3  -4   2    30753.46    30782.12    604.91 o 
  -2  -4   2     4225.72     4205.20    142.51 o 
  -1  -4   2    56689.74    57122.07   1207.72 o 
   0  -4   2     3641.17     3473.15     71.80 o 
   1  -4   2    54852.75    54704.73   1043.22 o 
   2  -4   2      949.96      991.95     35.07 o 
   3  -4   2    13224.30    13267.76    131.02 o 
   4  -4   2       24.36       -2.11     19.06 o 
   5  -4   2      330.41      368.55     16.19 o 
   6  -4   2      293.62      303.35     37.88 o 
   7  -4   2      875.10      916.80     37.98 o 
   8  -4   2      634.66      600.97     49.81 o 
   9  -4   2     1740.78     1605.95     54.84 o 
  -8  -3   2       36.77      158.74    111.84 o 
  -7  -3   2        0.40      -15.98     44.16 o 
  -6  -3   2     1842.29     1761.36     63.95 o 
  -5  -3   2     3131.01     3238.89     91.85 o 
  -4  -3   2     9446.02     9795.69    290.88 o 
  -3  -3   2    25120.41    24746.07    578.59 o 
  -2  -3   2    11450.03    11093.59    354.91 o 
  -1  -3   2    80294.65    79510.66   1736.91 o 
   0  -3   2     3768.70     3948.15     49.66 o 
   1  -3   2    87352.48    87859.49   1576.04 o 
   2  -3   2     3513.60     3639.19     51.39 o 
   3  -3   2    37194.94    37024.19    435.98 o 
   4  -3   2    40437.21    39137.23    630.10 o 
   5  -3   2     7591.11     7486.96    132.26 o 
   6  -3   2    28264.66    28314.95    460.85 o 
   7  -3   2      471.66      430.65     33.12 o 
   8  -3   2     8985.26     9338.26    181.96 o 
   9  -3   2        6.73       35.73     41.50 o 
  -8  -2   2      303.54      230.12     62.68 o 
  -7  -2   2      683.69      879.12     64.37 o 
  -6  -2   2      215.95      203.48     33.35 o 
  -5  -2   2      107.21      108.43     24.47 o 
  -4  -2   2       11.66       50.14     27.72 o 
  -3  -2   2     1948.83     2153.09     58.19 o 
  -2  -2   2      679.83      766.32     61.78 o 
  -1  -2   2    19558.36    19676.12    461.79 o 
   0  -2   2      164.03      252.97     50.06 o 
   1  -2   2     6522.46     6890.01     97.39 o 
   2  -2   2      710.20      781.10     16.68 o 
   3  -2   2      462.55      449.75     25.13 o 
   4  -2   2       75.65       37.74     20.18 o 
   5  -2   2     2170.02     2108.68     51.42 o 
   6  -2   2      551.40      782.53    126.62 o 
   7  -2   2     2707.52     2561.93     77.00 o 
   8  -2   2     1454.09     1484.83    155.34 o 
   9  -2   2     1158.89     1049.69     70.47 o 
  -9  -1   2      553.17      266.07     82.08 o 
  -8  -1   2      165.63       58.39     55.88 o 
  -7  -1   2     2652.59     2611.67     82.59 o 
  -6  -1   2     2657.93     2590.10     90.12 o 
  -5  -1   2     5805.80     5805.20     92.87 o 
  -4  -1   2     8701.34     8442.88    108.97 o 
  -3  -1   2     8550.67     8702.36     99.66 o 
  -2  -1   2     9570.08     9624.49    105.55 o 
  -1  -1   2    14978.68    15421.31    292.23 o 
   0  -1   2     4394.11     4502.10     78.92 o 
   1  -1   2     1032.86     1070.30     35.22 o 
   2  -1   2      816.24      883.25     58.78 o 
   3  -1   2      742.45      775.06     62.62 o 
   4  -1   2     1361.83     1378.70     37.37 o 
   5  -1   2     1040.84     1025.32     44.64 o 
   6  -1   2      849.79      915.92     58.17 o 
   7  -1   2     1072.89     1137.80     83.86 o 
   8  -1   2      417.14      448.86     51.61 o 
   9  -1   2      126.21      104.88     69.67 o 
  -9   0   2      426.95      427.02     51.03 o 
  -8   0   2     4358.29     4195.89    124.54 o 
  -7   0   2     4706.44     4788.41     98.34 o 
  -6   0   2    11086.96    11155.32    179.86 o 
  -5   0   2    16018.78    16123.78    214.80 o 
  -4   0   2     7428.45     7562.58    114.04 o 
  -3   0   2    19517.60    19411.50    204.02 o 
  -2   0   2      109.45      143.29     16.98 o 
  -1   0   2     1232.55     1393.49     30.67 o 
   1   0   2     1836.34     1815.76     45.10 o 
   2   0   2    91715.47    82265.49   1799.87 o 
   3   0   2     8032.31     8228.13    216.15 o 
   4   0   2    62629.02    59996.24   1101.51 o 
   5   0   2     5028.23     5165.35    125.10 o 
   6   0   2    17840.67    17548.40    443.96 o 
   7   0   2      357.47      765.21    182.49 o 
   8   0   2     2400.40     2301.38     99.72 o 
   9   0   2       33.88      -11.69     37.49 o 
  -9   1   2      139.42        9.02     98.31 o 
  -8   1   2      928.49      878.03     54.26 o 
  -7   1   2      153.04      233.80     28.28 o 
  -6   1   2      870.05      983.75     64.83 o 
  -5   1   2      271.55      317.08     19.10 o 
  -4   1   2      372.65      494.56     31.63 o 
  -3   1   2        7.21       40.78     21.00 o 
  -2   1   2       58.21       60.81     21.84 o 
  -1   1   2      939.04      897.73     38.33 o 
   0   1   2     3027.36     3005.90     47.90 o 
   1   1   2      535.14      820.36     63.59 o 
   2   1   2      567.80      614.47     69.35 o 
   3   1   2      249.02      217.37     33.09 o 
   4   1   2     1276.38     1362.67     71.18 o 
   5   1   2      566.45      500.17    143.40 o 
   6   1   2     1090.34     1160.06     82.95 o 
   7   1   2      145.11       84.94     48.60 o 
   8   1   2      397.50      606.83    100.81 o 
   9   1   2       66.27       63.49     68.37 o 
  -9   2   2      510.39      601.39     57.21 o 
  -8   2   2      469.36      520.48     54.44 o 
  -7   2   2     1566.54     1829.75     73.20 o 
  -6   2   2      555.96      573.55     48.88 o 
  -5   2   2     2386.08     2446.83    154.58 o 
  -4   2   2      837.40      944.77     33.27 o 
  -3   2   2       87.67      103.51      9.42 o 
  -2   2   2     3420.43     3526.31     42.24 o 
  -1   2   2     4402.60     4382.00     77.90 o 
   0   2   2     7241.04     6897.20    230.44 o 
   1   2   2     4720.45     4655.00    112.91 o 
   2   2   2      108.11      151.83     59.98 o 
   3   2   2     1986.15     1900.16     67.17 o 
   4   2   2      540.85      438.37     87.04 o 
   5   2   2      239.60      226.26     39.18 o 
   6   2   2      555.35      752.50    181.62 o 
   7   2   2       72.12       61.80     45.25 o 
   8   2   2       55.44       55.43     45.50 o 
 -10   3   2      763.28      533.56    140.19 o 
  -9   3   2       32.22       64.46     33.47 o 
  -8   3   2     2207.75     2281.30     78.94 o 
  -7   3   2      764.90      932.91     84.26 o 
  -6   3   2     2878.31     2980.59     54.65 o 
  -5   3   2    11750.01    11621.88    136.80 o 
  -4   3   2      161.98      236.44     17.46 o 
  -3   3   2    62356.60    64621.04   1256.97 o 
  -2   3   2     1468.25     1424.46     56.82 o 
  -1   3   2   100066.69    92048.01   2106.95 o 
   0   3   2     5598.29     5170.59    125.37 o 
   1   3   2    73309.31    70187.65   1541.98 o 
   2   3   2     1506.45     1372.09    144.76 o 
   3   3   2    14278.00    14505.00    279.55 o 
   4   3   2       46.29      115.93     56.54 o 
   5   3   2       37.21       10.52     74.45 o 
   6   3   2      201.65      270.18     55.15 o 
   7   3   2     1539.71     1392.44     78.27 o 
   8   3   2      335.00      285.96     56.66 o 
 -10   4   2      177.84       61.33    121.76 o 
  -9   4   2       77.24       84.89     27.77 o 
  -8   4   2      256.01      264.40     19.61 o 
  -7   4   2       17.97       20.37     10.48 o 
  -6   4   2     4049.45     4028.64    121.10 o 
  -5   4   2     2257.38     2182.08     40.53 o 
  -4   4   2     9567.51     9608.01     86.77 o 
  -3   4   2    10952.50    11085.04    114.49 o 
  -2   4   2     8932.73     8919.95    263.37 o 
  -1   4   2    22630.19    22184.17   1166.20 o 
   0   4   2      261.83      315.08     51.86 o 
   1   4   2    17949.23    17984.64    358.04 o 
   2   4   2     1647.11     1775.30    157.84 o 
   3   4   2     7792.48     8188.60    452.77 o 
   4   4   2     4092.78     4146.34    143.19 o 
   5   4   2     1969.26     2558.06    210.15 o 
   6   4   2     2753.84     2613.94    194.82 o 
   7   4   2       80.41       19.12     47.79 o 
  -9   5   2      665.06      667.43    170.47 o 
  -8   5   2     1483.00     1505.33    114.55 o 
  -7   5   2      481.84      516.81     76.66 o 
  -6   5   2     2288.79     2360.37    189.41 o 
  -5   5   2      185.34      265.17     52.31 o 
  -4   5   2     1481.74     1497.96     62.23 o 
  -3   5   2     3133.48     2902.25     55.02 o 
  -2   5   2        6.30       40.47     18.49 o 
  -1   5   2     5103.67     4967.37    139.35 o 
   0   5   2     2189.67     2535.33     91.88 o 
   1   5   2     1677.84     1745.49     80.23 o 
   2   5   2     1655.89     1735.55    103.51 o 
   3   5   2       77.20       62.90     53.21 o 
   4   5   2      661.13      623.81     87.21 o 
   5   5   2      385.39      295.67    105.98 o 
   6   5   2       40.47       -9.71     39.34 o 
   7   5   2      128.66      153.65     86.45 o 
  -9   6   2     1531.74     1365.53    134.39 o 
  -7   6   2     6978.68     6478.61    239.01 o 
  -6   6   2     1783.41     2073.55    123.57 o 
  -5   6   2    18844.32    18532.09    669.24 o 
  -4   6   2     3267.61     3334.92     37.04 o 
  -3   6   2    22875.49    22191.10    320.02 o 
  -2   6   2     4920.67     4816.87    185.80 o 
  -1   6   2    14020.38    13449.56    556.04 o 
   0   6   2     5115.83     5689.97    164.41 o 
   1   6   2     1720.81     1949.59    190.76 o 
   2   6   2     3083.64     2797.73    131.76 o 
   3   6   2      955.92     1086.53    285.46 o 
   4   6   2     1895.95     2399.62    130.18 o 
   5   6   2     1564.15     1631.70    120.70 o 
   6   6   2      736.71      927.36    139.65 o 
  -9   7   2      384.34      296.74     92.00 o 
  -8   7   2     2944.39     2965.57    174.98 o 
  -7   7   2     2337.86     2157.43    141.60 o 
  -6   7   2     4113.25     4362.67    282.31 o 
  -5   7   2     5711.99     5499.11    198.43 o 
  -4   7   2      916.41      979.71     33.64 o 
  -3   7   2     7347.73     7579.96    262.46 o 
  -2   7   2     2703.09     3042.44     99.66 o 
  -1   7   2     2739.25     2496.63    204.29 o 
   0   7   2    12614.59    13217.04    383.77 o 
   1   7   2      173.27      180.35     84.78 o 
   2   7   2    14751.08    15643.81    380.42 o 
   3   7   2        6.03       87.85     77.33 o 
   4   7   2     7983.58     8723.99    280.20 o 
   5   7   2       12.06       46.38     86.39 o 
  -8   8   2       19.16       36.08    115.45 o 
  -7   8   2       93.00       -4.51     94.70 o 
  -6   8   2      100.07       39.69     55.92 o 
  -5   8   2      495.39      475.32     75.76 o 
  -4   8   2      469.24      503.80     23.48 o 
  -3   8   2      371.81      354.15     37.31 o 
  -2   8   2     1426.17     1503.88    132.13 o 
  -1   8   2       22.05       53.84     46.50 o 
   0   8   2      510.88      545.77     96.26 o 
   1   8   2      329.79      249.32     75.12 o 
   2   8   2       27.59       94.23     53.36 o 
   3   8   2       69.73       -1.88     48.22 o 
   4   8   2       20.28      197.52    123.57 o 
  -8   9   2       34.53      148.82     89.29 o 
  -7   9   2      339.55      211.05     85.68 o 
  -6   9   2        4.81      -30.67     63.14 o 
  -5   9   2      360.51      302.15     80.27 o 
  -4   9   2        9.34       31.11     17.32 o 
  -3   9   2      205.72      193.48     54.96 o 
  -2   9   2      178.14      187.29     39.33 o 
  -1   9   2       73.57       54.28     62.40 o 
   0   9   2      152.84      246.98     52.16 o 
   1   9   2        0.99       42.99     54.93 o 
   2   9   2      100.81      109.13    180.39 o 
   3   9   2       18.38      -86.59    177.68 o 
  -7  10   2       55.15       -9.92     68.55 o 
  -6  10   2       49.89       40.59     72.15 o 
  -5  10   2      170.17      267.88     90.19 o 
  -4  10   2     1310.13     1345.32     63.69 o 
  -3  10   2     1711.17     1858.42     89.61 o 
  -2  10   2     3109.11     2944.47    192.11 o 
  -1  10   2     2655.50     3171.17    123.14 o 
   0  10   2     3576.07     3878.59    383.77 o 
   1  10   2      907.20      980.57    230.44 o 
  -5  11   2       52.43        5.41     64.04 o 
  -4  11   2       60.49      147.43     80.72 o 
  -3  11   2       69.96       79.94     34.89 o 
  -2  11   2       56.74       37.72     52.92 o 
  -1  11   2       91.92       54.66     47.10 o 
   0 -11   3       90.13      377.01     59.53 o 
   1 -11   3      428.96      216.46     94.70 o 
   2 -11   3       52.11       83.16     40.93 o 
   3 -11   3      249.49      288.84     74.86 o 
   4 -11   3        0.60      -59.05     39.37 o 
   5 -11   3       25.82      144.31     73.06 o 
  -2 -10   3      541.05      462.37    120.41 o 
  -1 -10   3       97.67      164.23     44.38 o 
   0 -10   3      185.19      174.52     56.72 o 
   1 -10   3     2837.81     2886.37     98.10 o 
   2 -10   3       14.79       71.06     37.05 o 
   3 -10   3     6920.42     6674.78    188.03 o 
   4 -10   3      284.02      254.58     40.86 o 
   5 -10   3     7525.34     7025.10    101.42 o 
   6 -10   3      185.59      103.72     77.57 o 
   7 -10   3     3248.69     3181.13    204.74 o 
  -1  -9   3       18.25       19.97     25.31 o 
   0  -9   3      747.48      666.43     37.99 o 
   1  -9   3       26.72       31.07     57.72 o 
   2  -9   3      624.67      656.89     45.84 o 
   3  -9   3      176.92      102.33     30.69 o 
   4  -9   3       21.53       25.58     22.03 o 
   5  -9   3      200.52      177.78     21.02 o 
   6  -9   3      172.48      295.84    135.29 o 
   7  -9   3      342.31      393.24     93.80 o 
   8  -9   3      583.00      685.47    125.37 o 
  -4  -8   3      229.65      241.72     92.90 o 
  -3  -8   3     1592.09     1708.49    160.54 o 
  -2  -8   3      591.36      377.01     77.57 o 
  -1  -8   3      367.99      398.25     50.59 o 
   0  -8   3     1417.33     1497.89     54.65 o 
   1  -8   3       72.31       27.71     28.22 o 
   2  -8   3     1099.13     1035.46    121.76 o 
   3  -8   3      762.45      681.82     51.86 o 
   4  -8   3      224.70      162.08     23.53 o 
   5  -8   3      597.08      864.96     89.29 o 
   6  -8   3        0.74      -92.00     62.23 o 
   7  -8   3      203.51      266.07     86.59 o 
   8  -8   3       61.10       90.19    138.90 o 
  -5  -7   3       94.61       -8.44     48.54 o 
  -4  -7   3      138.85      403.24     71.22 o 
  -3  -7   3     2518.05     2559.70    147.02 o 
  -2  -7   3     1336.23     1585.31     83.08 o 
  -1  -7   3    12522.58    12526.52    258.47 o 
   0  -7   3     2880.61     3194.14    148.72 o 
   1  -7   3    22686.54    23005.64    488.85 o 
   2  -7   3     1098.02     1222.30     95.61 o 
   3  -7   3    17980.01    18108.27    260.38 o 
   4  -7   3        0.01       12.11     28.58 o 
   5  -7   3     3357.56     3281.25    159.64 o 
   6  -7   3      500.33      529.83     59.79 o 
   7  -7   3        0.98      -37.14     45.52 o 
   8  -7   3     1167.20     1240.19    168.21 o 
   9  -7   3      283.30      286.22     74.49 o 
  -6  -6   3      140.22      148.54     61.63 o 
  -5  -6   3      465.48      484.72     48.40 o 
  -4  -6   3     2123.57     1859.79    142.51 o 
  -2  -6   3     6879.51     6378.95    149.97 o 
  -1  -6   3     6405.42     6059.41    129.24 o 
   0  -6   3     6594.49     6258.08    103.82 o 
   1  -6   3     5852.63     5536.78    205.19 o 
   2  -6   3      907.25      964.46     54.57 o 
   3  -6   3     2237.32     2357.21     68.13 o 
   4  -6   3      880.66      948.94     32.91 o 
   5  -6   3     1149.21     1024.07    143.41 o 
   6  -6   3     4221.67     4196.64    131.00 o 
   7  -6   3      135.79      119.48     51.90 o 
   8  -6   3     2560.60     2707.97    258.86 o 
   9  -6   3       14.60       78.45     75.31 o 
  -7  -5   3        0.40       -8.12     67.65 o 
  -6  -5   3        3.44       -8.63     28.04 o 
  -5  -5   3        8.15      -22.55     30.67 o 
  -4  -5   3      677.94      654.81     43.29 o 
  -3  -5   3      639.15      696.80     71.84 o 
  -2  -5   3     3088.12     3371.63     90.11 o 
  -1  -5   3     2157.35     2274.07     61.71 o 
   0  -5   3     2448.28     2532.21     39.03 o 
   1  -5   3     1576.56     1553.93     51.41 o 
   2  -5   3     1185.71     1246.08     35.20 o 
   3  -5   3      209.62      282.84     13.71 o 
   4  -5   3      919.21      998.08     80.84 o 
   5  -5   3     1322.92     1432.15     33.83 o 
   6  -5   3        0.18        0.35      7.33 o 
   7  -5   3     1047.27     1113.93     77.07 o 
   8  -5   3       10.53       31.01     25.74 o 
   9  -5   3      433.89      278.07     46.07 o 
  -7  -4   3       12.44       64.94     72.61 o 
  -6  -4   3     3422.93     3915.77    153.78 o 
  -5  -4   3       50.43      151.36     92.45 o 
  -4  -4   3     9025.66     9546.70    175.50 o 
  -3  -4   3      111.30      164.23     87.94 o 
  -2  -4   3    13389.80    14681.93    255.32 o 
  -1  -4   3      958.58      994.92    146.56 o 
   0  -4   3     6774.77     6948.30    106.43 o 
   1  -4   3     4103.12     4038.78    113.64 o 
   2  -4   3      698.20      796.52     61.32 o 
   3  -4   3    11167.71    10918.76    132.39 o 
   4  -4   3      915.12      901.65     45.91 o 
   5  -4   3     8432.72     8172.83    129.27 o 
   6  -4   3     5429.05     5458.03    102.21 o 
   7  -4   3     2280.05     2316.46    102.24 o 
   8  -4   3     2523.35     2559.01    105.51 o 
   9  -4   3      300.04      276.70     36.33 o 
  -8  -3   3     1375.88     1455.41    109.34 o 
  -7  -3   3     3102.51     3281.97    117.73 o 
  -6  -3   3     5869.58     6288.91    140.67 o 
  -5  -3   3     9375.63     9470.68    168.70 o 
  -4  -3   3    13063.68    13906.95    220.76 o 
  -3  -3   3     9224.90     9223.86    123.01 o 
  -2  -3   3    11257.75    11643.17    189.10 o 
  -1  -3   3        0.33        5.09     23.95 o 
   0  -3   3      936.67      911.62     29.61 o 
   1  -3   3    41674.33    42097.59    584.52 o 
   2  -3   3     1679.87     1722.20     31.24 o 
   3  -3   3    54452.49    54323.79    754.93 o 
   4  -3   3     4196.34     4115.76     56.70 o 
   5  -3   3    29195.34    29106.62    377.80 o 
   6  -3   3     1215.68     1466.93     95.41 o 
   7  -3   3    10202.17    10283.23    170.10 o 
   8  -3   3      265.31      315.43     41.67 o 
   9  -3   3     1318.69     1326.79     75.77 o 
  -8  -2   3      894.42      913.66     84.78 o 
  -7  -2   3       54.94       29.44     46.21 o 
  -6  -2   3      566.11      698.16     43.66 o 
  -5  -2   3       62.28       84.41     34.35 o 
  -4  -2   3      231.73      297.47     26.40 o 
  -3  -2   3      113.76      144.78     14.57 o 
  -2  -2   3     1755.08     1598.70     41.13 o 
  -1  -2   3     6689.27     7266.90    152.43 o 
   0  -2   3      506.45      592.97     14.50 o 
   1  -2   3    33006.73    33387.07    390.12 o 
   2  -2   3     1310.18     1336.00     34.76 o 
   3  -2   3     8990.52     9123.42    103.54 o 
   4  -2   3        0.21       -8.28     13.62 o 
   5  -2   3      530.52      560.83     86.35 o 
   6  -2   3      114.11      105.96     40.49 o 
   7  -2   3       25.21        3.46     37.59 o 
   8  -2   3      111.20      113.47     36.81 o 
   9  -2   3      228.11      232.66     47.62 o 
  -9  -1   3      741.72      764.84    157.84 o 
  -8  -1   3     2337.97     2447.69     99.67 o 
  -7  -1   3     5094.10     5281.96    114.11 o 
  -6  -1   3     8149.20     8384.94    148.42 o 
  -5  -1   3    15143.82    15536.13    226.94 o 
  -4  -1   3    25090.43    25345.99    367.94 o 
  -3  -1   3    31822.44    33246.66    376.40 o 
  -2  -1   3    33699.10    34963.25    560.89 o 
   0  -1   3    12116.96    11903.85    155.60 o 
   1  -1   3    28107.38    28328.74    353.80 o 
   2  -1   3     2045.87     2066.96     39.58 o 
   3  -1   3     3041.35     2801.95     50.51 o 
   4  -1   3      769.78      711.46     89.04 o 
   5  -1   3        1.58      -19.06     22.20 o 
   6  -1   3      596.05      707.15     64.21 o 
   7  -1   3      203.30      188.05     40.10 o 
   8  -1   3        6.21       13.10     42.62 o 
   9  -1   3      310.35      297.00     68.33 o 
  -9   0   3     1285.67     1012.87    105.53 o 
  -8   0   3     1125.75     1453.04     85.60 o 
  -7   0   3     1159.21     1038.42     78.80 o 
  -6   0   3      874.73     1089.17     34.89 o 
  -5   0   3     2313.29     2693.07     44.76 o 
  -4   0   3        0.60       26.64     17.74 o 
  -3   0   3    51363.49    52421.72    970.71 o 
  -2   0   3      227.63      184.90     16.23 o 
  -1   0   3   243583.55   249284.78   8335.29 o 
   0   0   3      188.37      263.03     42.84 o 
   1   0   3   286132.59   268774.63   9411.40 o 
   2   0   3        0.48       32.83     23.27 o 
   3   0   3   118420.23   112794.15   2880.08 o 
   4   0   3     4380.68     4390.06     91.12 o 
   5   0   3    24164.80    24013.97    432.38 o 
   6   0   3     5525.38     5355.82    118.58 o 
   7   0   3     1389.63     1460.05    110.08 o 
   8   0   3     3125.59     3510.66    224.20 o 
   9   0   3       22.60       41.07     45.33 o 
  -9   1   3       96.59      148.82    117.25 o 
  -8   1   3      191.63       90.86     75.31 o 
  -7   1   3      278.52      294.61     33.80 o 
  -6   1   3     1065.64     1107.17     73.46 o 
  -5   1   3      653.78      666.88     44.30 o 
  -4   1   3    11263.22    11258.96    296.29 o 
  -3   1   3       32.53       40.09     16.35 o 
  -2   1   3    18380.95    18669.19    344.54 o 
  -1   1   3       15.86       70.82     20.71 o 
   0   1   3     6192.58     6845.67    114.79 o 
   1   1   3     2358.13     2395.16     67.23 o 
   2   1   3      241.42      301.35     41.95 o 
   3   1   3     4722.92     4543.39    161.90 o 
   4   1   3      186.08      203.10     42.39 o 
   5   1   3     4397.02     4382.18    163.35 o 
   6   1   3     1609.99     1682.76     76.32 o 
   7   1   3     2618.11     2487.24    114.73 o 
   8   1   3     1715.47     1745.79    135.50 o 
  -9   2   3      756.40      808.81     50.50 o 
  -8   2   3      601.87      725.44     92.83 o 
  -7   2   3     1847.18     1842.33     51.58 o 
  -6   2   3     3981.32     4009.21    107.12 o 
  -5   2   3     1041.12     1094.31     36.65 o 
  -4   2   3    11000.28    10968.95    150.40 o 
  -3   2   3       17.48        5.04     11.09 o 
  -2   2   3     7683.95     7585.34     87.37 o 
  -1   2   3       16.51      120.42     64.94 o 
   0   2   3     2171.75     2024.77     70.35 o 
   1   2   3        2.55      -32.47     30.66 o 
   2   2   3       96.30       49.78     60.88 o 
   3   2   3       24.02       27.12     41.04 o 
   4   2   3       87.37       58.08     38.33 o 
   5   2   3       29.42      -19.26     29.29 o 
   6   2   3        4.17       50.05     37.74 o 
   7   2   3       73.30       56.63     59.27 o 
   8   2   3       93.82       75.58     43.38 o 
  -9   3   3        9.84       86.68     89.74 o 
  -8   3   3      225.63      195.96     31.79 o 
  -7   3   3     3150.93     3096.85     74.71 o 
  -6   3   3     2727.17     2758.32     46.94 o 
  -5   3   3    17864.82    18223.08    227.63 o 
  -4   3   3     8191.44     8144.68     85.77 o 
  -3   3   3    42273.81    43239.68   1023.25 o 
  -2   3   3     5537.95     5354.96     90.64 o 
  -1   3   3    40801.99    39136.06    713.56 o 
   0   3   3      338.95      355.49     33.51 o 
   1   3   3    11775.00    11172.23    228.70 o 
   2   3   3    15324.51    14281.64    301.98 o 
   3   3   3       54.61      153.30     75.31 o 
   4   3   3    13802.70    13837.55    351.56 o 
   5   3   3     1421.18     1443.50    166.86 o 
   6   3   3     6634.14     6568.28    167.89 o 
   7   3   3      765.74      682.18     75.06 o 
   8   3   3     2276.40     2468.94    145.70 o 
  -9   4   3      190.46      145.11     42.54 o 
  -8   4   3     2528.56     2210.30     58.45 o 
  -7   4   3     1776.34     1774.91     52.06 o 
  -6   4   3     7577.74     7272.60    153.64 o 
  -5   4   3     6484.03     6525.41    123.06 o 
  -4   4   3     8908.72     8773.42    142.96 o 
  -3   4   3     5886.28     5784.73    177.68 o 
  -2   4   3     2906.74     2921.27     71.25 o 
  -1   4   3     1318.28     1367.44    172.72 o 
   0   4   3        4.63       44.98     38.33 o 
   1   4   3      131.10      131.92     35.10 o 
   2   4   3     1333.55     1119.18     96.06 o 
   3   4   3     1232.60     1289.02    106.53 o 
   4   4   3     3339.37     3613.80    261.56 o 
   5   4   3      636.42      708.14     95.63 o 
   6   4   3     2102.59     2459.71    134.11 o 
   7   4   3      209.89      175.82     50.96 o 
  -9   5   3      544.02      570.93     96.51 o 
  -8   5   3      239.58      223.57     19.16 o 
  -7   5   3     1488.67     1572.98    107.33 o 
  -6   5   3        6.91       72.15     49.61 o 
  -5   5   3     2233.25     2346.96     32.71 o 
  -4   5   3      162.27      230.14     40.43 o 
  -3   5   3      254.62      303.27     19.66 o 
  -2   5   3       32.28       64.98     18.61 o 
  -1   5   3      405.92      186.17     84.78 o 
   0   5   3      397.73      472.66     88.84 o 
   1   5   3     2953.22     2823.58     96.51 o 
   2   5   3      233.99      246.53     99.66 o 
   3   5   3     2113.19     2282.72    109.44 o 
   4   5   3       60.17       20.15     54.24 o 
   5   5   3       45.89       36.75     64.84 o 
   6   5   3        1.92       53.46     61.07 o 
  -9   6   3        0.11      100.11     70.35 o 
  -8   6   3     2196.23     2212.45    144.31 o 
  -7   6   3      201.62      109.13     62.23 o 
  -6   6   3     6824.08     6884.48    236.31 o 
  -5   6   3     1307.82     1561.25    104.62 o 
  -4   6   3     8305.26     8443.73     89.85 o 
  -3   6   3     4131.25     4027.84     90.96 o 
  -2   6   3     2810.44     2921.14     75.99 o 
  -1   6   3     6757.99     6529.16    214.66 o 
   0   6   3      627.06      522.20     86.76 o 
   1   6   3     7931.29     7561.09    194.37 o 
   2   6   3     2612.57     2715.73    190.75 o 
   3   6   3     3465.48     3519.66    163.08 o 
   4   6   3     1551.10     2005.09    172.72 o 
   5   6   3      199.15      212.94     72.29 o 
   6   6   3      405.26      517.49     95.08 o 
  -9   7   3     1492.57     1926.54    251.64 o 
  -8   7   3      939.70      923.58    186.70 o 
  -7   7   3     1717.99     1742.54    128.98 o 
  -6   7   3      439.65      337.32     73.96 o 
  -5   7   3        6.91      156.04    106.43 o 
  -4   7   3      189.45      185.24     21.67 o 
  -3   7   3     6291.58     6450.15    128.98 o 
  -2   7   3     1981.81     2050.38     65.57 o 
  -1   7   3    18623.04    18254.66    793.25 o 
   0   7   3     1038.08      971.22    271.03 o 
   1   7   3    17778.92    18026.39    758.98 o 
   2   7   3      331.35      315.38     64.09 o 
   3   7   3     7559.62     7319.78    232.42 o 
   4   7   3       20.20       34.79     72.15 o 
   5   7   3     1663.21     1910.54    138.75 o 
  -8   8   3        6.67      152.43     78.47 o 
  -7   8   3       10.34       -4.51     55.92 o 
  -6   8   3       25.93       24.35     55.02 o 
  -5   8   3      449.30      358.51     14.98 o 
  -4   8   3       14.89       34.99     13.17 o 
  -3   8   3     1702.89     1803.88     98.76 o 
  -2   8   3        6.83        2.64     42.88 o 
  -1   8   3     1926.06     2207.85    293.58 o 
   0   8   3       89.00       10.06     66.74 o 
   1   8   3      492.46      403.76     63.22 o 
   2   8   3        6.89       38.98     54.57 o 
   3   8   3      112.48      134.73     84.48 o 
   4   8   3        8.24      116.43     68.91 o 
  -8   9   3     1244.60     1350.20    152.43 o 
  -7   9   3      879.48     1179.73    132.58 o 
  -6   9   3     2200.07     2627.34    273.29 o 
  -5   9   3     1646.44     1578.56     95.41 o 
  -4   9   3     2024.74     2134.44     85.35 o 
  -3   9   3     1284.25     1322.64     52.17 o 
  -2   9   3      456.10      404.96     75.25 o 
  -1   9   3      707.77      696.78    102.81 o 
   0   9   3        0.02       79.25     64.18 o 
   1   9   3      200.62      140.44    130.78 o 
   2   9   3       33.65       77.09     58.54 o 
  -6  10   3      612.51      213.76    157.84 o 
  -5  10   3     4512.99     5141.94    391.44 o 
  -4  10   3     1057.16     1158.68     69.13 o 
  -3  10   3     7573.43     7986.65    174.51 o 
  -2  10   3      187.85      177.29     67.19 o 
  -1  10   3     4543.68     4881.60    158.94 o 
   0  10   3      119.97       14.09     48.48 o 
   1  10   3      814.48      748.84    123.36 o 
  -4  11   3      227.17      181.58     67.03 o 
  -3  11   3        2.63       -3.91     30.76 o 
  -2  11   3      161.66       71.17     58.97 o 
   1 -11   4        0.35        7.83     46.23 o 
   2 -11   4       27.85       77.61     38.79 o 
   3 -11   4        1.85        4.46     23.27 o 
   4 -11   4        5.76       27.74     36.62 o 
   5 -11   4        0.10     -105.53     70.35 o 
  -2 -10   4      853.14      763.04     89.29 o 
  -1 -10   4      524.51      556.93     47.10 o 
   0 -10   4     2975.91     3029.20    125.05 o 
   1 -10   4     1869.06     2060.75    145.66 o 
   2 -10   4     5137.98     5030.49    174.07 o 
   3 -10   4     1855.97     1844.66    107.41 o 
   4 -10   4     3550.96     3373.87     95.30 o 
   5 -10   4      426.89      542.85    102.23 o 
   6 -10   4      734.41      482.54     99.21 o 
   7 -10   4       39.69      223.68     95.61 o 
  -3  -9   4      156.08      121.73     44.01 o 
  -2  -9   4       21.57       10.34     55.02 o 
  -1  -9   4      731.47      865.31     65.01 o 
   0  -9   4        0.86       41.75     37.61 o 
   1  -9   4      710.71      791.42    138.00 o 
   2  -9   4      193.69      280.14     72.15 o 
   3  -9   4      194.09      200.28     28.12 o 
   4  -9   4      283.38      265.63     44.11 o 
   5  -9   4        3.28        1.67     18.74 o 
   6  -9   4      157.63      224.58     74.86 o 
   7  -9   4       16.50       40.59     73.06 o 
   8  -9   4       47.59      105.53     89.29 o 
  -4  -8   4      719.23      920.88    125.37 o 
  -3  -8   4     1748.53     1730.82    136.19 o 
  -2  -8   4      510.90      658.14     88.16 o 
  -1  -8   4     3887.65     3851.11    165.86 o 
   0  -8   4       35.31       95.10     25.98 o 
   1  -8   4     2801.13     2784.82     81.56 o 
   2  -8   4       97.28       58.79     26.46 o 
   3  -8   4      435.12      483.46     24.33 o 
   4  -8   4      186.21      155.81     25.78 o 
   5  -8   4      222.33      290.74     27.29 o 
   6  -8   4      125.86      117.25    113.64 o 
   7  -8   4      241.73      221.88    147.92 o 
   8  -8   4       41.78      -24.35     74.86 o 
  -5  -7   4      457.47      187.60     62.23 o 
  -4  -7   4     4399.26      520.42     48.70 o 
  -2  -7   4    12776.23    12959.97    349.50 o 
  -1  -7   4      204.94      163.02     32.26 o 
   0  -7   4    18287.18    17526.55    367.60 o 
   1  -7   4     3627.33     3381.69    119.06 o 
   2  -7   4    10433.28    10029.26    232.83 o 
   3  -7   4     9869.25     9556.58    128.93 o 
   4  -7   4     1776.56     1712.46     46.84 o 
   5  -7   4    13907.20    12906.12    207.94 o 
   6  -7   4        1.37       79.28     43.95 o 
   7  -7   4     7081.64     7031.71    344.99 o 
   8  -7   4      424.51      516.44     78.03 o 
   9  -7   4     1661.69     1349.26    191.30 o 
  -6  -6   4      546.13      448.26     71.25 o 
  -5  -6   4     2364.40     2479.63     68.88 o 
  -4  -6   4      663.02      804.53     68.55 o 
  -2  -6   4      377.26      430.93     49.35 o 
  -1  -6   4     3327.19     3357.18     53.56 o 
   0  -6   4        0.05       -7.87     25.25 o 
   1  -6   4       27.84      -32.52     45.10 o 
   2  -6   4      147.93      143.75     18.99 o 
   3  -6   4     5717.97     5555.12     94.84 o 
   4  -6   4      237.32      323.27     50.36 o 
   5  -6   4     8407.09     8083.92     97.76 o 
   6  -6   4       42.37        9.12     15.75 o 
   7  -6   4     5457.66     4920.35    259.93 o 
   8  -6   4      333.76      266.72     18.42 o 
   9  -6   4     1914.75     2316.29    246.23 o 
  -7  -5   4      454.70      387.66     68.41 o 
  -6  -5   4      498.44      559.20     43.29 o 
  -5  -5   4     1723.82     1925.63     87.49 o 
  -4  -5   4      352.11      349.05     27.06 o 
  -3  -5   4     3042.09     3122.70    122.09 o 
  -2  -5   4       73.26      121.01     34.08 o 
  -1  -5   4     1589.56     1521.36     29.84 o 
   0  -5   4       30.76       52.72     45.10 o 
   1  -5   4        3.16       -4.31     17.58 o 
   2  -5   4        2.98        3.15     10.95 o 
   3  -5   4     4573.66     4503.69     76.61 o 
   4  -5   4       72.51       82.47     16.64 o 
   5  -5   4     3148.67     3178.04     74.20 o 
   6  -5   4      305.64      290.11     43.65 o 
   7  -5   4      193.82      221.39     36.33 o 
   8  -5   4       65.36       69.57     17.78 o 
   9  -5   4       33.43       26.59     40.68 o 
  -7  -4   4      123.74      131.34     35.46 o 
  -6  -4   4      992.98     1281.50     73.07 o 
  -5  -4   4      204.24      198.59     37.88 o 
  -4  -4   4     2277.17     2507.74    131.51 o 
  -3  -4   4     4391.18     4659.46     82.28 o 
  -2  -4   4     4103.09     4313.58     96.93 o 
  -1  -4   4    15852.02    16629.35    290.42 o 
   0  -4   4     4132.43     4031.76     71.01 o 
   1  -4   4    25295.70    25729.60    283.36 o 
   2  -4   4     1130.96     1047.46     42.15 o 
   3  -4   4    29770.88    29267.66    432.68 o 
   4  -4   4        2.63       42.79     20.57 o 
   5  -4   4     9720.03     9684.89    211.00 o 
   6  -4   4      119.10      156.85     28.49 o 
   7  -4   4     1012.50      958.25     40.74 o 
   8  -4   4       27.17        2.20     20.58 o 
   9  -4   4       43.69       37.33     39.01 o 
  -8  -3   4      623.01      649.83     94.25 o 
  -7  -3   4     1873.78     1955.94     82.68 o 
  -6  -3   4      373.71      616.72     46.24 o 
  -5  -3   4     1440.22     1460.86     39.55 o 
  -4  -3   4      219.42      172.93     28.43 o 
  -3  -3   4      820.09      887.14     48.13 o 
  -2  -3   4     9936.78    10063.81    239.92 o 
  -1  -3   4    19930.80    16964.56   2453.27 o 
   0  -3   4    21193.31    21752.33    247.73 o 
   1  -3   4    49112.70    48933.50    710.94 o 
   2  -3   4    10246.76    10688.36    107.26 o 
   3  -3   4    33849.75    34271.95    411.28 o 
   4  -3   4     3471.48     3695.84     81.45 o 
   5  -3   4    11883.13    12269.94    205.95 o 
   6  -3   4      102.03       74.57     29.32 o 
   7  -3   4     1423.92     1454.53     51.97 o 
   8  -3   4     1213.90     1255.71     96.35 o 
   9  -3   4        0.36       66.97     40.11 o 
  -8  -2   4       74.56       31.45     76.21 o 
  -7  -2   4       34.57       64.39     27.68 o 
  -6  -2   4      341.44      523.98    136.26 o 
  -5  -2   4       42.70       47.58     26.03 o 
  -4  -2   4      413.18      487.04     17.76 o 
  -3  -2   4        8.59        6.04      5.33 o 
  -2  -2   4       10.68       21.65     28.86 o 
  -1  -2   4      163.55      112.74     15.78 o 
   0  -2   4        9.25        6.76     24.80 o 
   1  -2   4        8.37       35.28     21.28 o 
   2  -2   4      430.18      387.83     17.98 o 
   3  -2   4        0.85       -2.63     15.36 o 
   4  -2   4     1973.29     1920.63     73.25 o 
   5  -2   4      126.43      141.79     31.08 o 
   6  -2   4      259.71      262.30     44.55 o 
   7  -2   4      229.70      218.08     34.84 o 
   8  -2   4       60.06       42.76     34.08 o 
   9  -2   4      122.93      121.44     44.81 o 
  -9  -1   4      275.08      291.33    115.45 o 
  -8  -1   4      656.97     1444.38    763.94 o 
  -7  -1   4     1111.09     1121.86     92.45 o 
  -6  -1   4     3041.70     3316.99     78.87 o 
  -5  -1   4     2194.86     2079.17     49.85 o 
  -4  -1   4     6281.06     6162.16     97.55 o 
  -3  -1   4     1942.67     2153.24    406.77 o 
  -2  -1   4     5934.05     5931.70     63.07 o 
  -1  -1   4     4077.29     4262.55    100.11 o 
   0  -1   4     1469.21     1468.69     37.94 o 
   1  -1   4     1042.86     1098.54     41.38 o 
   2  -1   4      309.68      314.11     25.86 o 
   3  -1   4      121.24      138.02     23.91 o 
   4  -1   4        6.85      -12.64     19.14 o 
   5  -1   4      271.56      303.16     37.02 o 
   6  -1   4     1227.22     1109.80     65.59 o 
   7  -1   4       79.40       52.87     42.60 o 
   8  -1   4     1017.04      986.33     68.38 o 
   9  -1   4        4.56       30.77     46.47 o 
  -9   0   4        0.50       48.70     53.21 o 
  -8   0   4      329.85      260.40     41.74 o 
  -7   0   4      919.04     1028.84     63.74 o 
  -6   0   4     5353.99     5046.97     98.37 o 
  -5   0   4     6367.50     6381.82     81.93 o 
  -4   0   4    32170.04    31908.93    749.96 o 
  -3   0   4    14006.85    14028.65    184.79 o 
  -2   0   4    85850.98    83623.96   2555.19 o 
  -1   0   4    12951.23    12469.26    169.94 o 
   0   0   4    74773.75    72120.89   1473.84 o 
   1   0   4     1207.03     1309.88     54.30 o 
   2   0   4    24677.64    25197.07    453.08 o 
   3   0   4    17323.15    17378.01    334.46 o 
   4   0   4      340.91      399.04     38.31 o 
   5   0   4    18895.08    18657.92    301.07 o 
   6   0   4     1195.76     1313.12    150.06 o 
   7   0   4     8418.07     8293.74    323.24 o 
   8   0   4     1462.95     1442.25    112.68 o 
   9   0   4     1329.46     1342.74    167.04 o 
  -9   1   4        9.95      -50.51     84.78 o 
  -8   1   4     1146.27     1100.75     56.08 o 
  -7   1   4      777.73      976.91     89.29 o 
  -6   1   4     2760.52     2681.95     97.41 o 
  -5   1   4     3833.71     3780.38    107.78 o 
  -4   1   4      734.44      725.43     26.46 o 
  -3   1   4     8500.49     8594.13    263.37 o 
  -2   1   4     1851.94     2010.21     99.21 o 
  -1   1   4     8625.24     8337.78    239.01 o 
   0   1   4     3745.25     3699.23    118.15 o 
   1   1   4     1550.02     1569.42     53.25 o 
   2   1   4      902.83     1057.57     61.38 o 
   3   1   4     1532.12     1698.05     92.90 o 
   4   1   4      286.58      369.76     55.68 o 
   5   1   4     3416.17     3264.26    142.61 o 
   6   1   4      314.68      325.59     45.15 o 
   7   1   4     1820.95     1710.83     87.23 o 
   8   1   4       79.37      132.18     45.40 o 
  -9   2   4     2018.72     1855.47     95.90 o 
  -8   2   4     2983.84     2998.42     93.80 o 
  -7   2   4     9624.34     9495.58    198.53 o 
  -6   2   4     6004.09     6058.79    106.34 o 
  -5   2   4    18267.88    17351.80    223.54 o 
  -4   2   4     9812.34     9627.58    223.72 o 
  -3   2   4    19492.69    18983.96    361.68 o 
  -2   2   4     7915.13     7803.19    126.72 o 
  -1   2   4     5081.17     4848.26     99.21 o 
   0   2   4     1382.77     1242.34     45.23 o 
   1   2   4      182.32      186.29     32.09 o 
   2   2   4       37.75       68.21     32.80 o 
   3   2   4     2221.76     2197.30     81.09 o 
   4   2   4      320.65      309.46     50.91 o 
   5   2   4      947.95      830.21     87.49 o 
   6   2   4       92.47       70.80     44.08 o 
   7   2   4       22.76       -8.21     41.81 o 
   8   2   4       13.27       87.16     50.94 o 
  -9   3   4      879.71      957.51     75.55 o 
  -8   3   4     3089.43     2962.84     65.47 o 
  -7   3   4     1457.92     1592.18     99.13 o 
  -6   3   4    13360.41    12889.77    180.94 o 
  -5   3   4      291.19      289.34     18.17 o 
  -4   3   4    29980.52    29252.60    491.40 o 
  -3   3   4    16903.66    17688.26    251.28 o 
  -2   3   4    24542.16    23890.06    377.48 o 
  -1   3   4    72331.48    69154.58   1467.97 o 
   0   3   4     5662.95     5678.61    267.42 o 
   1   3   4    78765.78    70623.20   1610.67 o 
   2   3   4        0.87       52.65     89.29 o 
   3   3   4    51436.84    48404.84   1085.09 o 
   4   3   4      213.25      299.07     69.05 o 
   5   3   4    18633.38    17534.33    470.33 o 
   6   3   4       76.78       17.23     38.17 o 
   7   3   4     2176.84     2124.68    108.44 o 
  -9   4   4     2014.48     1891.89     60.25 o 
  -8   4   4      771.66      877.02     40.16 o 
  -7   4   4     4125.00     4072.65     85.34 o 
  -6   4   4       35.51       37.46     32.63 o 
  -5   4   4     3700.31     3662.04     76.36 o 
  -4   4   4     2030.12     2128.64     70.80 o 
  -3   4   4       14.91       37.12     22.10 o 
  -2   4   4     5895.89     5812.30    200.68 o 
  -1   4   4     5790.99     5881.01    128.13 o 
   0   4   4     6230.60     6281.29    188.52 o 
   1   4   4    19989.50    19360.52    410.96 o 
   2   4   4     1117.32     1120.95     71.87 o 
   3   4   4    15502.53    14497.91    373.54 o 
   4   4   4       10.76       -0.05     75.49 o 
   5   4   4     6077.49     5985.28    300.86 o 
   6   4   4      437.55      418.30     79.53 o 
   7   4   4     2066.18     2084.60    128.62 o 
  -9   5   4      408.48      266.97    128.98 o 
  -8   5   4      257.65      135.70     40.30 o 
  -7   5   4      430.34      490.66     66.97 o 
  -6   5   4      494.71      483.50     52.95 o 
  -5   5   4       14.07       -5.90     26.05 o 
  -4   5   4     1221.74     1216.82     24.92 o 
  -3   5   4     1090.29     1067.89    126.27 o 
  -2   5   4     2019.99     2069.60     59.98 o 
  -1   5   4     3180.39     3151.98    129.43 o 
   0   5   4     1753.15     1928.70    118.60 o 
   1   5   4     2801.18     2646.95    169.11 o 
   2   5   4        3.99      -13.97     39.04 o 
   3   5   4      384.42      250.66    117.25 o 
   4   5   4       40.76       50.13     51.32 o 
   5   5   4       68.96       90.62     71.92 o 
   6   5   4        0.52      110.26     67.74 o 
  -9   6   4       35.40       -6.31     59.53 o 
  -8   6   4      425.38      423.91    143.41 o 
  -7   6   4      223.62      207.45     66.74 o 
  -6   6   4      521.48      553.79     78.47 o 
  -5   6   4     2311.56     2454.53    122.66 o 
  -4   6   4       30.45       50.96     15.55 o 
  -3   6   4     8558.11     8425.29    216.46 o 
  -2   6   4      470.79      511.81     38.75 o 
  -1   6   4    10740.91     9910.06    323.34 o 
   0   6   4      362.31      458.62     71.08 o 
   1   6   4     6061.24     5928.02    170.02 o 
   2   6   4      251.55      316.34     82.08 o 
   3   6   4     1461.84     1813.45    289.52 o 
   4   6   4      783.12      965.29    109.75 o 
   5   6   4       17.25       73.64    126.72 o 
  -9   7   4       24.76       -5.41     63.14 o 
  -8   7   4      266.69      193.01     79.37 o 
  -7   7   4      810.81      833.39    100.11 o 
  -6   7   4     3268.90     3137.84    160.54 o 
  -5   7   4     5514.30     5440.49     63.17 o 
  -4   7   4     8787.30     8689.75    120.21 o 
  -3   7   4     7958.78     7965.45    254.35 o 
  -2   7   4     9697.68     9973.68    193.13 o 
  -1   7   4     6072.69     6181.70    170.92 o 
   0   7   4     4131.01     3694.22    161.03 o 
   1   7   4     1811.87     2027.83    106.45 o 
   2   7   4      376.63      362.93     88.63 o 
   3   7   4       13.45      -91.88     98.31 o 
   4   7   4      307.49      340.06    118.60 o 
   5   7   4       76.59       82.74     73.16 o 
  -8   8   4      189.06      211.96    145.21 o 
  -7   8   4      144.36       98.31     70.35 o 
  -6   8   4       26.47      106.43     65.84 o 
  -5   8   4       45.43       69.90     17.33 o 
  -4   8   4        5.74       14.30     15.27 o 
  -3   8   4       35.08       26.37     30.55 o 
  -2   8   4       12.92      -34.09     30.02 o 
  -1   8   4       80.23       33.47     59.88 o 
   0   8   4      128.98      208.84     50.72 o 
   1   8   4      164.19      179.17     62.23 o 
   2   8   4      241.32      242.54     89.11 o 
   3   8   4      189.50      236.92     72.94 o 
  -7   9   4      518.02      724.26    117.25 o 
  -6   9   4      580.21      627.75    108.23 o 
  -5   9   4      447.80      511.01     75.35 o 
  -4   9   4      741.67      845.89     99.46 o 
  -3   9   4      136.24      235.82     40.24 o 
  -2   9   4      507.30      342.64     63.81 o 
  -1   9   4       14.37       39.07     67.99 o 
   0   9   4        3.98      140.95     53.05 o 
   1   9   4        6.17      -12.26     92.00 o 
   2   9   4      138.99      169.43     68.40 o 
  -6  10   4     1972.41     2317.98    187.60 o 
  -5  10   4      469.41      594.38    118.15 o 
  -4  10   4     1757.79     1984.81     86.82 o 
  -3  10   4      130.94      211.67    112.29 o 
  -2  10   4      404.78      416.14     74.84 o 
  -1  10   4     1893.99     1878.01    136.37 o 
   0  10   4        0.09       36.87     98.76 o 
   1 -11   5      640.61      604.89    100.57 o 
   2 -11   5      188.95      210.02     99.21 o 
   3 -11   5      434.03      330.55     35.33 o 
   4 -11   5       96.07       68.10     27.74 o 
  -1 -10   5     1782.18     1804.07     94.05 o 
   0 -10   5     2348.17     2215.64     77.38 o 
   1 -10   5     1006.48     1225.18     81.62 o 
   2 -10   5     1524.31     1467.72     81.77 o 
   3 -10   5       23.15       30.60     22.68 o 
   4 -10   5      156.34      139.57     40.70 o 
   5 -10   5     1183.39     1172.31     92.95 o 
   6 -10   5       71.38      106.43     78.47 o 
  -3  -9   5      178.97      206.54     93.80 o 
  -2  -9   5      272.73      208.44    125.37 o 
  -1  -9   5      131.02      141.84     51.86 o 
   0  -9   5       20.71       29.18     25.17 o 
   1  -9   5        2.63       43.03     46.97 o 
   2  -9   5       22.51       63.37     35.27 o 
   3  -9   5      103.18      103.27     26.13 o 
   4  -9   5        7.32       10.28     27.20 o 
   5  -9   5      321.94      292.33     46.53 o 
   6  -9   5        5.28      -32.47     63.14 o 
   7  -9   5      139.97      340.03     98.31 o 
  -4  -8   5      483.62      404.07    111.84 o 
  -3  -8   5      174.21       97.41     18.04 o 
  -2  -8   5      524.22      464.70     42.33 o 
  -1  -8   5      496.96      449.45     44.38 o 
   0  -8   5      180.97      206.76     29.00 o 
   1  -8   5       97.29       83.77     64.94 o 
   2  -8   5       38.30       50.65     40.00 o 
   3  -8   5       25.10       42.23     19.93 o 
   4  -8   5      250.27      196.97     28.18 o 
   5  -8   5       64.21       41.51     16.07 o 
   6  -8   5      280.14      233.42     39.80 o 
   7  -8   5       16.95      -50.38     47.80 o 
   8  -8   5      300.50      409.25     73.41 o 
  -5  -7   5     1326.41     1417.84    158.74 o 
  -4  -7   5      147.40       87.61     22.72 o 
  -3  -7   5     1552.11     1445.80     46.00 o 
  -2  -7   5       42.17       28.27     53.21 o 
  -1  -7   5      527.23      617.41     49.16 o 
   0  -7   5     2669.99     2842.52    140.25 o 
   1  -7   5      150.63      183.21     28.59 o 
   2  -7   5    11096.19    10945.29    162.50 o 
   3  -7   5     1543.77     1476.45     50.80 o 
   4  -7   5    11675.68    11543.97    160.49 o 
   5  -7   5     2475.86     2367.05     83.21 o 
   6  -7   5     5108.18     4924.11    337.96 o 
   7  -7   5      810.60      776.89    121.31 o 
   8  -7   5     1108.31     1202.88    132.13 o 
  -6  -6   5      734.98      789.19    135.29 o 
  -5  -6   5      713.63      568.49    233.15 o 
  -4  -6   5      595.85      540.77     22.79 o 
  -3  -6   5        1.53       11.96      7.87 o 
  -2  -6   5        5.99       14.93     16.88 o 
  -1  -6   5     2822.23     2628.81     64.54 o 
   0  -6   5     1434.98     1592.31     44.19 o 
   1  -6   5     7328.97     6928.41    114.27 o 
   2  -6   5     4714.41     4498.12     72.56 o 
   3  -6   5     5166.04     5103.79     76.70 o 
   4  -6   5     4873.88     4853.45    120.77 o 
   5  -6   5      183.74      217.80     63.45 o 
   6  -6   5     2261.90     2452.89    205.70 o 
   7  -6   5      158.09      179.63     64.38 o 
   8  -6   5      346.94      313.66     76.22 o 
   9  -6   5      190.64      167.76     93.80 o 
  -7  -5   5      621.17      700.80    217.37 o 
  -6  -5   5     2595.88     2406.37     68.55 o 
  -5  -5   5     1144.17     1076.86    363.48 o 
  -4  -5   5     3960.22     3864.33    128.31 o 
  -3  -5   5     1790.64     1834.54    118.15 o 
  -2  -5   5     1424.51     1458.38     81.63 o 
  -1  -5   5     2578.33     2619.25     40.55 o 
   0  -5   5     1684.12     1752.41     58.00 o 
   1  -5   5     2360.74     2520.98     41.32 o 
   2  -5   5     7695.69     7616.95     80.35 o 
   3  -5   5      818.21      883.68     34.02 o 
   4  -5   5     3806.84     3903.68     78.45 o 
   5  -5   5      199.95      176.01     18.02 o 
   6  -5   5     1355.88     1398.29     82.54 o 
   7  -5   5      329.17      306.00     24.73 o 
   8  -5   5      180.51      183.38     41.17 o 
   9  -5   5       33.70       56.33     34.92 o 
  -7  -4   5      162.24      154.50     58.17 o 
  -6  -4   5     1262.84     1356.61    101.02 o 
  -5  -4   5     1024.60      927.76    120.86 o 
  -4  -4   5     8665.76     9346.77    303.05 o 
  -3  -4   5     4156.92     4027.15    156.04 o 
  -2  -4   5    28456.60    30658.63    960.56 o 
  -1  -4   5     5182.20     5087.70    157.84 o 
   0  -4   5    58132.27    59939.53   1178.42 o 
   1  -4   5     2934.90     2931.18    100.95 o 
   2  -4   5    45209.56    45714.24    731.02 o 
   3  -4   5     2316.91     2357.47     56.89 o 
   4  -4   5    11583.49    11440.89    136.99 o 
   5  -4   5     2740.67     2835.18     87.37 o 
   6  -4   5     1040.85     1085.61     70.23 o 
   7  -4   5     1573.94     1609.53     56.46 o 
   8  -4   5      213.19      216.82     46.81 o 
   9  -4   5      534.08      339.00     38.09 o 
  -8  -3   5      103.28      132.24     71.25 o 
  -7  -3   5      149.87       92.52     43.81 o 
  -6  -3   5      155.52      182.19     33.35 o 
  -5  -3   5     5614.38     5430.72    193.01 o 
  -4  -3   5     4927.05     5359.31    183.09 o 
  -3  -3   5    21198.80    22245.37    570.02 o 
  -2  -3   5    22845.38    23487.33    570.02 o 
  -1  -3   5    18530.99    18631.31    503.28 o 
   0  -3   5    36608.68    38349.98    731.92 o 
   1  -3   5     4046.64     3958.26     56.33 o 
   2  -3   5    28469.42    29202.23    355.67 o 
   3  -3   5     4367.08     4474.57     61.04 o 
   4  -3   5    11034.49    11222.38    156.51 o 
   5  -3   5    16962.19    17203.74    267.81 o 
   6  -3   5     1614.47     1780.23    111.78 o 
   7  -3   5    12337.56    13082.54    288.07 o 
   8  -3   5      287.54      291.58     48.71 o 
   9  -3   5     4229.60     4591.29    227.15 o 
  -8  -2   5      924.70      815.17     50.93 o 
  -7  -2   5      569.94      533.44     37.58 o 
  -6  -2   5     1251.98     1157.53     64.04 o 
  -5  -2   5      976.67      838.80    126.27 o 
  -4  -2   5      456.73      458.18     55.92 o 
  -3  -2   5     1012.60     1056.17    105.53 o 
  -2  -2   5      767.53      892.02     90.19 o 
  -1  -2   5       73.57       83.89     10.91 o 
   0  -2   5     6084.56     6197.73    209.70 o 
   1  -2   5       32.77       61.05     17.15 o 
   2  -2   5     2554.22     2551.94     41.42 o 
   3  -2   5     1037.05      916.13     33.89 o 
   4  -2   5        0.21       22.96     21.16 o 
   5  -2   5      300.58      272.43     47.63 o 
   6  -2   5      744.13      757.04     53.84 o 
   7  -2   5       93.78       67.34     57.90 o 
   8  -2   5      408.76      591.30     80.91 o 
   9  -2   5      293.76      258.61     48.45 o 
  -9  -1   5       16.86       10.82     56.82 o 
  -8  -1   5      377.46      250.74     70.35 o 
  -7  -1   5      161.78      172.27     97.41 o 
  -6  -1   5     2300.38     2212.45    109.13 o 
  -5  -1   5     2761.79     2656.66     55.92 o 
  -4  -1   5     3598.10     3541.10     75.76 o 
  -3  -1   5     8175.42     7734.92    120.86 o 
  -2  -1   5     6373.98     6746.49    150.62 o 
  -1  -1   5    10420.14    10531.91    212.86 o 
   0  -1   5    13734.62    13988.66    197.99 o 
   1  -1   5     6088.92     6052.68    206.99 o 
   2  -1   5     4110.87     4291.59    113.64 o 
   3  -1   5     5858.63     6095.74    117.12 o 
   4  -1   5       27.74       35.58     34.96 o 
   5  -1   5     2756.81     2894.07     85.62 o 
   6  -1   5      392.10      470.54     44.18 o 
   7  -1   5     1057.92     1024.84    166.61 o 
   8  -1   5       85.01       74.79     42.85 o 
   9  -1   5      378.95      339.95     54.51 o 
  -9   0   5     1071.28      835.19    159.64 o 
  -8   0   5     1068.23     1196.87    152.43 o 
  -7   0   5     5037.97     5077.18    108.45 o 
  -6   0   5     5185.12     5394.57    235.86 o 
  -5   0   5    12822.15    13306.27    228.79 o 
  -4   0   5    12773.60    12637.06    187.15 o 
  -3   0   5     6130.74     6169.86     90.87 o 
  -2   0   5     5206.45     5129.31    111.84 o 
  -1   0   5     1263.48     1284.02     43.29 o 
   0   0   5     1274.73     1075.81     86.59 o 
   1   0   5    30843.46    30437.22    511.77 o 
   2   0   5     7760.56     7758.45    137.43 o 
   3   0   5    41148.77    37985.69    729.77 o 
   4   0   5     6697.66     6677.82    119.86 o 
   5   0   5    22737.96    22602.53    650.73 o 
   6   0   5      988.95     1120.63    111.30 o 
   7   0   5     5948.41     6156.16    261.80 o 
   8   0   5        6.68       34.46     44.38 o 
  -9   1   5     1018.42     1289.77    158.74 o 
  -8   1   5      239.69      195.61     43.14 o 
  -7   1   5     1325.45     1398.47     61.83 o 
  -6   1   5      618.88      720.12    107.33 o 
  -5   1   5      170.26      151.55     18.54 o 
  -4   1   5      169.52      172.23     18.22 o 
  -3   1   5        0.16        3.61     20.74 o 
  -2   1   5      250.76      337.32     21.66 o 
  -1   1   5      760.32      775.81     37.88 o 
   0   1   5      972.59     1043.36     60.43 o 
   1   1   5     1206.65     1298.88    104.17 o 
   2   1   5       73.20      124.08     40.13 o 
   3   1   5     2203.05     2480.84    321.54 o 
   4   1   5        1.16        3.92     33.15 o 
   5   1   5     1279.21     1375.00     86.08 o 
   6   1   5      108.20      123.89     38.96 o 
   7   1   5      338.39      339.60     58.16 o 
   8   1   5       16.07      109.88     45.69 o 
  -9   2   5      430.57      489.94     97.20 o 
  -8   2   5      970.43     1177.27     65.21 o 
  -7   2   5     1100.23     1174.00     37.28 o 
  -6   2   5     3405.93     3377.40     81.50 o 
  -5   2   5     2521.75     2477.08     45.89 o 
  -4   2   5     3751.66     3666.73    101.47 o 
  -3   2   5     3210.44     3078.76     50.68 o 
  -2   2   5      146.67      139.79     30.93 o 
  -1   2   5     4881.52     4880.92     81.91 o 
   0   2   5      706.69      803.53     82.98 o 
   1   2   5      841.14      657.18    105.08 o 
   2   2   5     1645.79     1813.79    107.33 o 
   3   2   5       19.27       30.43     81.17 o 
   4   2   5      752.38      839.36    143.41 o 
   5   2   5      525.31      575.13     69.44 o 
   6   2   5      447.65      428.15     59.23 o 
   7   2   5      438.10      370.86     94.00 o 
   8   2   5      169.39       90.58     65.49 o 
  -9   3   5      583.21      695.77    117.86 o 
  -8   3   5       62.44       39.49     27.89 o 
  -7   3   5     1231.21     1425.17     71.03 o 
  -6   3   5      436.69      429.74     82.37 o 
  -5   3   5      686.89      723.52     58.71 o 
  -4   3   5     9861.76     9618.59    140.44 o 
  -3   3   5       49.38       40.29     27.51 o 
  -2   3   5    42182.41    40579.20    721.95 o 
  -1   3   5      172.68      137.71     40.59 o 
   0   3   5    62861.00    56635.54   1766.89 o 
   1   3   5      119.23      167.80     52.76 o 
   2   3   5    37256.53    35939.55    810.63 o 
   3   3   5        7.23        8.64     45.10 o 
   4   3   5     4056.72     4038.33    146.13 o 
   5   3   5      243.23      209.49     72.36 o 
   6   3   5       50.35      -18.84     40.42 o 
   7   3   5      574.24      511.11     67.74 o 
  -9   4   5      192.76      182.33     34.47 o 
  -8   4   5       77.33      105.83     30.16 o 
  -7   4   5      617.62      582.72     26.98 o 
  -6   4   5      131.52      116.06     15.37 o 
  -5   4   5     6714.56     6348.98    103.28 o 
  -4   4   5     2606.97     2709.87     45.84 o 
  -3   4   5    17125.12    16988.84    266.82 o 
  -2   4   5     8047.14     7914.84    174.07 o 
  -1   4   5    11918.04    10780.90    186.86 o 
   0   4   5     8358.11     7976.42    191.01 o 
   1   4   5     1061.06     1066.58    155.58 o 
   2   4   5     4739.01     4281.62    137.27 o 
   3   4   5      755.73      922.53    165.96 o 
   4   4   5     2908.13     2805.77    153.25 o 
   5   4   5     1848.95     1761.74    116.56 o 
   6   4   5      524.34      655.31    108.16 o 
   7   4   5     1046.61     1046.93    342.64 o 
  -9   5   5      976.02     1169.81    111.84 o 
  -8   5   5     2410.30     2364.53    177.17 o 
  -7   5   5     2707.70     2767.49     46.21 o 
  -6   5   5     2534.07     2435.90     78.60 o 
  -5   5   5     4084.04     4397.94     80.64 o 
  -4   5   5      199.27      204.58     64.04 o 
  -3   5   5     3585.70     3559.69     66.00 o 
  -2   5   5      813.81      887.12     41.86 o 
  -1   5   5       93.19      154.69     34.92 o 
   0   5   5     1091.71     1114.23     66.63 o 
   1   5   5      691.36      779.37     67.61 o 
   2   5   5      100.40      124.49     52.01 o 
   3   5   5      878.61      858.94     96.59 o 
   4   5   5       27.99       35.42     51.36 o 
   5   5   5      368.46      499.67    104.78 o 
   6   5   5        0.32       30.30     74.16 o 
  -9   6   5      122.31       44.19     66.74 o 
  -8   6   5      883.95      836.10    101.02 o 
  -7   6   5      443.33      358.30     45.55 o 
  -6   6   5     5719.17     5516.74    156.35 o 
  -5   6   5     1311.33     1226.52    279.15 o 
  -4   6   5    16571.46    16819.95    275.37 o 
  -3   6   5     2646.35     2762.54    173.17 o 
  -2   6   5    19018.77    19002.53    348.85 o 
  -1   6   5     5191.78     5082.99    132.86 o 
   0   6   5     9599.82     9606.44    269.41 o 
   1   6   5     4569.94     5256.03    733.73 o 
   2   6   5     1154.99     1188.78    150.17 o 
   3   6   5     3176.10     3427.25    150.16 o 
   4   6   5       13.66       86.66    105.53 o 
   5   6   5     1796.66     2098.46    238.11 o 
  -8   7   5      664.98      653.90    169.56 o 
  -7   7   5     4186.75     3865.70    191.21 o 
  -6   7   5     2094.18     1941.01     85.45 o 
  -5   7   5     5281.49     5382.72    122.02 o 
  -4   7   5     3379.45     3438.01     93.23 o 
  -3   7   5     1304.55     1364.63    105.98 o 
  -2   7   5     2390.41     2485.46    130.78 o 
  -1   7   5      850.68      847.39     64.34 o 
   0   7   5      161.56      167.85     58.63 o 
   1   7   5     6750.84     6807.91    200.23 o 
   2   7   5       36.53      138.58     59.95 o 
   3   7   5     7196.91     7657.31    387.90 o 
   4   7   5       66.40       12.41    108.68 o 
  -8   8   5       51.72      138.90     81.17 o 
  -7   8   5        2.34      -36.98     65.84 o 
  -6   8   5        3.35       42.39    110.04 o 
  -5   8   5        0.06        6.17     21.29 o 
  -4   8   5      172.98      139.71     37.94 o 
  -3   8   5       34.50       10.75     23.83 o 
  -2   8   5       85.53      134.02     37.84 o 
  -1   8   5      207.50      156.72     93.35 o 
   0   8   5       29.91       32.39     43.37 o 
   1   8   5      264.42      209.37     62.68 o 
   2   8   5       10.68      113.72     61.54 o 
   3   8   5       49.04       58.15     72.34 o 
  -7   9   5       27.44      110.04     84.78 o 
  -6   9   5      200.65      250.74    161.45 o 
  -5   9   5        0.71        8.51     37.29 o 
  -4   9   5      316.84      345.76     50.96 o 
  -3   9   5       10.57      -11.64     50.96 o 
  -2   9   5      272.75      280.94     64.70 o 
  -1   9   5      174.81      174.30     58.53 o 
   0   9   5       94.61      153.99    184.00 o 
   1   9   5      373.47      493.45     80.24 o 
   2   9   5       13.73       17.35     56.89 o 
  -5  10   5      115.34      265.17    174.98 o 
  -4  10   5      544.22      428.41     60.74 o 
  -3  10   5     1175.26     1300.59     71.08 o 
  -2  10   5     1974.37     2197.43    325.15 o 
  -1  10   5     2275.73     2388.55    120.38 o 
   0  10   5     1780.82     2205.36    221.88 o 
   2 -11   6      438.66      436.06     58.35 o 
   3 -11   6      172.41      150.31     52.01 o 
   4 -11   6      213.28      231.57     33.78 o 
  -1 -10   6      188.56       98.44     51.36 o 
   0 -10   6       82.42       35.32     67.19 o 
   1 -10   6        0.02      -49.54     33.03 o 
   2 -10   6     2134.44     2311.21     82.83 o 
   3 -10   6      188.11      198.86     32.35 o 
   4 -10   6     4979.32     4858.34    110.78 o 
   5 -10   6      273.56      188.12     38.57 o 
   6 -10   6     4177.75     4272.47    366.19 o 
  -3  -9   6       46.04      106.43    145.21 o 
  -2  -9   6       13.16       25.86     29.04 o 
  -1  -9   6       66.48       81.64     42.44 o 
   0  -9   6       31.61       22.61     29.76 o 
   1  -9   6      567.00      623.16    102.82 o 
   2  -9   6       46.56        6.28     25.82 o 
   3  -9   6      625.54      621.13     65.12 o 
   4  -9   6       11.36        0.15     35.75 o 
   5  -9   6      118.49      121.65     39.73 o 
   6  -9   6       48.28       11.46     17.66 o 
   7  -9   6       61.06      110.94    142.51 o 
  -4  -8   6      808.41      634.96    211.05 o 
  -3  -8   6      310.18      248.03     89.29 o 
  -2  -8   6      892.04      915.34     92.00 o 
  -1  -8   6      994.09     1024.38    110.94 o 
   0  -8   6      376.94      407.26     55.47 o 
   1  -8   6     1885.94     1871.07     86.13 o 
   2  -8   6        0.09      -15.17     24.62 o 
   3  -8   6     1298.12     1281.50     40.10 o 
   4  -8   6      121.44      101.06     20.42 o 
   5  -8   6      428.51      506.08     28.65 o 
   6  -8   6      168.94      126.33     18.08 o 
   7  -8   6        0.06      -55.63     63.34 o 
   8  -8   6       66.23      137.04    105.59 o 
  -5  -7   6       61.21      -37.88    139.80 o 
  -4  -7   6      128.19      111.84     82.08 o 
  -3  -7   6      840.42     1049.85    112.74 o 
  -2  -7   6     2671.87     2633.66    212.41 o 
  -1  -7   6     2359.97     2158.33    123.57 o 
   0  -7   6     9293.42     9511.58    214.32 o 
   1  -7   6     2078.47     2072.71     55.08 o 
   2  -7   6    13736.33    13471.00    221.53 o 
   3  -7   6      406.28      454.38     29.93 o 
   4  -7   6     7721.49     7672.97    249.95 o 
   5  -7   6        8.98       29.76     29.68 o 
   6  -7   6     1108.07     1093.40    116.77 o 
   7  -7   6      836.45      789.34     44.40 o 
   8  -7   6        0.03       87.47     74.82 o 
  -6  -6   6       87.67      -70.35    148.82 o 
  -5  -6   6      117.90      133.49     86.59 o 
  -4  -6   6     1545.92     1687.52    142.51 o 
  -3  -6   6     1964.99     2016.73    134.39 o 
  -2  -6   6     4529.23     4164.24    171.37 o 
  -1  -6   6     5822.07     5854.59     89.56 o 
   0  -6   6     7165.17     7071.78    117.84 o 
   1  -6   6     4192.62     3920.05     71.45 o 
   2  -6   6     4387.53     4321.72     67.48 o 
   3  -6   6      228.05      211.48     24.08 o 
   4  -6   6     1316.27     1430.79     87.30 o 
   5  -6   6      955.14     1104.81     61.90 o 
   6  -6   6      293.82      280.39     48.02 o 
   7  -6   6     1369.32     1447.51     59.62 o 
   8  -6   6        1.02       -5.30     21.02 o 
  -7  -5   6      135.83      274.19    103.72 o 
  -6  -5   6       55.69       60.43     75.76 o 
  -5  -5   6       55.07      183.09     77.57 o 
  -4  -5   6      388.82      561.91     91.10 o 
  -3  -5   6      159.38      133.49     61.33 o 
  -2  -5   6     1360.85     1406.12     96.51 o 
  -1  -5   6     1090.91     1165.19     47.35 o 
   0  -5   6     1849.56     1871.05    137.09 o 
   1  -5   6      391.66      401.89     23.03 o 
   2  -5   6       50.42      142.89     64.50 o 
   3  -5   6      413.89      459.55     29.90 o 
   4  -5   6      405.16      474.11     30.34 o 
   5  -5   6      147.52      183.62     31.24 o 
   6  -5   6      569.14      671.65     66.39 o 
   7  -5   6       47.92       65.27     27.99 o 
   8  -5   6      487.13      324.36     62.79 o 
   9  -5   6       31.44       57.53    100.11 o 
  -7  -4   6      836.18      778.37    119.06 o 
  -6  -4   6       25.32      101.92     70.35 o 
  -5  -4   6     2962.27     3321.83    166.86 o 
  -4  -4   6        8.95       64.94     57.72 o 
  -3  -4   6     8186.84     8892.19    266.07 o 
  -2  -4   6      422.02      552.89     65.84 o 
  -1  -4   6    11413.82    11776.59    285.91 o 
   0  -4   6     3984.85     3898.96    126.94 o 
   1  -4   6     3902.41     3956.07     55.62 o 
   2  -4   6     8733.86     8619.21    122.46 o 
   3  -4   6      586.50      556.92     30.33 o 
   4  -4   6     6697.62     6610.22    100.02 o 
   5  -4   6      476.54      442.72     29.60 o 
   6  -4   6     3198.27     2993.31    129.20 o 
   7  -4   6     1270.08     1314.11     62.32 o 
   8  -4   6     1035.56     1167.67    131.94 o 
   9  -4   6      528.93      513.66     47.94 o 
  -8  -3   6      893.03      777.47    114.55 o 
  -7  -3   6     1665.91     1332.16    128.08 o 
  -6  -3   6     5793.13     5249.27    329.21 o 
  -5  -3   6     4608.17     4506.08    182.19 o 
  -4  -3   6    11093.05    11202.05    326.50 o 
  -3  -3   6     4934.49     5311.50    168.66 o 
  -2  -3   6    10000.84     9856.36    247.13 o 
  -1  -3   6     1216.81     1227.66     21.33 o 
   0  -3   6      223.50      229.48     45.10 o 
   1  -3   6       68.49      103.33     15.78 o 
   2  -3   6    13615.92    12837.07    186.82 o 
   3  -3   6     3508.41     3448.12    127.98 o 
   4  -3   6    23731.04    23108.27    370.66 o 
   5  -3   6     2552.21     2551.54     61.70 o 
   6  -3   6    13803.00    14118.41    265.11 o 
   7  -3   6      777.62      991.06    208.51 o 
   8  -3   6     3448.31     3728.30    155.75 o 
   9  -3   6       74.75      101.74     41.62 o 
  -8  -2   6      421.41      432.03     89.29 o 
  -7  -2   6     2687.93     2731.97    149.72 o 
  -6  -2   6     1077.85      882.09     89.29 o 
  -5  -2   6     2834.78     2670.63    193.01 o 
  -4  -2   6      682.17      745.00     67.65 o 
  -3  -2   6      406.19      561.00     92.00 o 
  -2  -2   6      175.76      159.84     16.74 o 
  -1  -2   6      210.63      147.76     38.33 o 
   0  -2   6     1135.25     1260.83     50.61 o 
   1  -2   6     1431.42     1438.47     83.73 o 
   2  -2   6     4950.75     5232.85     81.11 o 
   3  -2   6     1016.63     1065.24     46.95 o 
   4  -2   6     2411.68     2384.40     58.19 o 
   5  -2   6      600.59      773.68     73.94 o 
   6  -2   6      375.27      557.54    124.82 o 
   7  -2   6       60.50      135.82     66.67 o 
   8  -2   6       18.36      -47.68     39.07 o 
   9  -2   6        5.00       97.13     47.47 o 
  -8  -1   6      705.63      514.10     82.98 o 
  -7  -1   6     1606.74     1511.65    167.76 o 
  -6  -1   6     4899.58     4938.10    174.98 o 
  -5  -1   6     8409.65     8396.03    128.10 o 
  -4  -1   6    18165.66    18430.90    287.55 o 
  -3  -1   6    29716.77    30352.62    400.83 o 
  -2  -1   6    30236.01    31511.87    873.98 o 
  -1  -1   6    33237.51    32245.06    574.53 o 
   0  -1   6    31639.51    30108.74    496.14 o 
   1  -1   6    15413.68    14609.98    335.52 o 
   2  -1   6    16221.24    15664.97    281.01 o 
   3  -1   6     3408.22     3478.43     78.48 o 
   4  -1   6     3811.89     3572.47    157.29 o 
   5  -1   6      389.16      410.99     54.87 o 
   6  -1   6      433.17      595.97     69.47 o 
   7  -1   6        6.76       10.91     33.56 o 
   8  -1   6       52.44       98.68     40.86 o 
  -9   0   6      467.04      450.97     80.27 o 
  -8   0   6     2748.12     2667.03    204.74 o 
  -7   0   6      877.71     1020.88     60.10 o 
  -6   0   6     2157.28     2198.02     71.25 o 
  -5   0   6        8.90       44.76     25.82 o 
  -4   0   6      670.18      857.35     51.75 o 
  -3   0   6     2915.22     2989.02     90.19 o 
  -2   0   6    30760.84    30366.40    806.33 o 
  -1   0   6     3988.83     3930.33     78.02 o 
   0   0   6    98539.02    94638.13   2214.70 o 
   1   0   6     2356.94     2275.19    110.49 o 
   2   0   6    94223.86    93310.73   2283.78 o 
   3   0   6      120.88      116.44     51.41 o 
   4   0   6    41886.59    41793.19   2985.86 o 
   5   0   6     2016.86     1904.69     82.57 o 
   6   0   6     7799.10     7530.78    200.00 o 
   7   0   6     2693.35     2788.08     99.60 o 
   8   0   6      658.69      707.72     66.07 o 
  -9   1   6      835.97      877.76     82.53 o 
  -8   1   6       77.71       65.55     29.61 o 
  -7   1   6      132.97      177.90     47.35 o 
  -6   1   6       47.97       41.05     25.40 o 
  -5   1   6      975.58     1051.79     34.90 o 
  -4   1   6      240.03      286.04     81.17 o 
  -3   1   6     4802.80     4658.50    109.13 o 
  -2   1   6      633.10      803.60    113.19 o 
  -1   1   6     6946.80     6981.44    108.42 o 
   0   1   6      349.69      324.12     31.23 o 
   1   1   6     4323.39     4476.93     97.86 o 
   2   1   6      542.02      652.18     59.95 o 
   3   1   6     1243.95     1391.75     87.80 o 
   4   1   6      508.88      492.32     70.90 o 
   5   1   6      146.19       44.65     41.22 o 
   6   1   6      775.95      912.20     70.35 o 
   7   1   6      941.70      980.77     78.54 o 
   8   1   6      337.12      334.60     76.51 o 
  -9   2   6       65.23       49.29     28.80 o 
  -8   2   6      476.69      446.25     48.42 o 
  -7   2   6      850.02      763.30     42.58 o 
  -6   2   6     1465.62     1410.04     64.77 o 
  -5   2   6     5215.14     5039.36    176.51 o 
  -4   2   6      793.25      832.44     65.84 o 
  -3   2   6     9566.79     9501.39    178.54 o 
  -2   2   6      340.10      532.11    114.55 o 
  -1   2   6     8571.49     8239.81    134.41 o 
   0   2   6      409.83      371.91     36.34 o 
   1   2   6     3358.19     3376.78    332.36 o 
   2   2   6      293.87      222.67     76.50 o 
   3   2   6      529.45      583.55     73.77 o 
   4   2   6      367.07      329.97     79.82 o 
   5   2   6       11.63       53.30     46.50 o 
   6   2   6        5.39       27.28     38.87 o 
   7   2   6       29.16       16.31     46.15 o 
  -9   3   6       19.21       23.97     28.96 o 
  -8   3   6       82.14       61.69     20.60 o 
  -7   3   6      746.60      731.70     38.87 o 
  -6   3   6     2623.84     2596.77     63.59 o 
  -5   3   6     6109.77     6277.03    120.87 o 
  -4   3   6    13347.44    13598.50    351.76 o 
  -3   3   6    10333.88    10467.15    171.37 o 
  -2   3   6    24455.17    24429.63    467.90 o 
  -1   3   6     5670.13     5679.82    193.01 o 
   0   3   6    16459.34    16818.65    591.67 o 
   1   3   6      354.59      383.41     84.82 o 
   2   3   6     2129.38     2323.57    178.13 o 
   3   3   6     5384.44     5438.28    214.21 o 
   4   3   6      306.65      270.49     63.69 o 
   5   3   6     5870.23     6066.95    302.81 o 
   6   3   6      450.77      477.52    135.34 o 
   7   3   6     3216.63     3895.65    276.83 o 
  -9   4   6      657.22      548.73     30.87 o 
  -8   4   6      657.84      719.53     60.11 o 
  -7   4   6     3185.82     2819.92     67.68 o 
  -6   4   6     4258.97     4320.14    118.66 o 
  -5   4   6     5176.14     5018.32     94.78 o 
  -4   4   6     7501.68     7582.31    151.07 o 
  -3   4   6     3693.31     3770.64    131.68 o 
  -2   4   6     3701.12     3550.24     76.69 o 
  -1   4   6      235.28      248.56     43.36 o 
   0   4   6      415.09      390.04     48.79 o 
   1   4   6      119.40      148.49     54.12 o 
   2   4   6      114.34       87.73     49.05 o 
   3   4   6     1120.10     1179.31    109.47 o 
   4   4   6      632.37      702.86     82.64 o 
   5   4   6     1354.97     1606.69    113.36 o 
   6   4   6      719.74      697.93     95.61 o 
  -9   5   6      385.63      227.29    129.88 o 
  -8   5   6     1135.31     1143.37     35.25 o 
  -7   5   6      240.18      267.26     18.98 o 
  -6   5   6     3119.13     3160.52     78.20 o 
  -5   5   6      112.35       75.76     35.06 o 
  -4   5   6     2301.17     2363.75     87.94 o 
  -3   5   6      165.38      218.02     27.95 o 
  -2   5   6       33.81       51.41     37.88 o 
  -1   5   6      361.97      317.52     65.39 o 
   0   5   6      707.77      700.74     79.42 o 
   1   5   6       19.27       24.53     93.35 o 
   2   5   6     1642.42     1847.53    141.15 o 
   3   5   6        0.21      -13.20     69.90 o 
   4   5   6      557.07      715.07     92.90 o 
   5   5   6        1.54       64.76     62.79 o 
   6   5   6       30.99       59.54     66.00 o 
  -9   6   6      402.40      226.39     82.98 o 
  -8   6   6        0.56      -31.57    101.92 o 
  -7   6   6     2532.61     2454.66     93.64 o 
  -6   6   6       94.42       49.66     14.47 o 
  -5   6   6     5179.59     5379.42    148.45 o 
  -4   6   6     1799.81     1777.04     56.86 o 
  -3   6   6     5219.85     5154.71    341.38 o 
  -2   6   6     5855.62     5725.66    130.41 o 
  -1   6   6     1491.38     1309.06     86.59 o 
   0   6   6     8226.35     8018.77    210.99 o 
   1   6   6        6.12       16.85     58.50 o 
   2   6   6     5992.26     5985.33    225.39 o 
   3   6   6      660.48      667.22     98.31 o 
   4   6   6     1435.83     1483.72    118.44 o 
   5   6   6      432.99      553.05     96.28 o 
  -8   7   6     1930.92     1885.05    151.53 o 
  -7   7   6      231.31      294.03     82.08 o 
  -6   7   6     1605.61     1802.21    117.25 o 
  -5   7   6       27.17       51.46     20.50 o 
  -4   7   6        0.14      -13.01     33.82 o 
  -3   7   6     1928.42     1930.90     73.67 o 
  -2   7   6     3490.38     3419.00    269.23 o 
  -1   7   6     3039.42     2838.49    133.92 o 
   0   7   6     8472.92     8205.75    260.66 o 
   1   7   6     1257.73     1359.84     96.96 o 
   2   7   6     6777.10     6803.93    254.42 o 
   3   7   6      142.96      140.01     79.82 o 
   4   7   6     3011.87     3334.88    176.98 o 
  -7   8   6      196.94      356.26    159.64 o 
  -6   8   6      217.61      384.92    108.68 o 
  -5   8   6       33.36       60.83     33.90 o 
  -4   8   6       78.51       89.84     40.59 o 
  -3   8   6       18.02       11.77     33.05 o 
  -2   8   6      694.48      726.24     90.19 o 
  -1   8   6       37.75       36.97     78.92 o 
   0   8   6      480.88      412.24     75.31 o 
   1   8   6      173.34      221.31     64.66 o 
   2   8   6        8.38      -77.24     96.51 o 
   3   8   6      126.87      186.73     88.39 o 
  -6   9   6      779.19     1178.83    147.02 o 
  -5   9   6     2252.04     2131.61    180.83 o 
  -4   9   6     1826.48     1859.48    116.35 o 
  -3   9   6     1661.89     1763.33     77.36 o 
  -2   9   6     1754.72     2024.21    196.17 o 
  -1   9   6      546.93      492.99     86.13 o 
   0   9   6      852.88      971.05    104.29 o 
   1   9   6       98.60      205.22     69.06 o 
  -5  10   6     1053.59     1658.66    174.98 o 
  -4  10   6     2286.78     2048.59    235.41 o 
  -3  10   6     1009.06     1162.38    108.68 o 
  -2  10   6     2743.97     2807.96    134.74 o 
  -1  10   6      167.91      174.92     69.48 o 
  -1 -10   7      576.04      553.79    105.53 o 
   0 -10   7     1082.32     1135.73     94.19 o 
   1 -10   7     1970.09     1858.89     88.86 o 
   2 -10   7     1817.84     1762.30     66.68 o 
   3 -10   7     2617.24     2487.72     84.65 o 
   4 -10   7     1099.92     1134.48     77.13 o 
   5 -10   7     1197.11     1022.76     55.49 o 
  -3  -9   7      109.19      231.80     97.41 o 
  -2  -9   7      262.72      288.62    150.62 o 
  -1  -9   7      125.94      104.85     52.31 o 
   0  -9   7      758.27      709.95     87.49 o 
   1  -9   7        4.71       18.23     26.74 o 
   2  -9   7      648.34      548.95     43.72 o 
   3  -9   7      104.80      109.33     24.31 o 
   4  -9   7      171.41      204.70     29.38 o 
   5  -9   7      203.01      191.68     28.69 o 
   6  -9   7       23.59        1.09     14.09 o 
   7  -9   7      229.37      257.28     63.56 o 
  -4  -8   7      588.04      520.42    122.66 o 
  -3  -8   7     1165.60     1001.15    127.17 o 
  -2  -8   7     2883.76     2682.36    259.76 o 
  -1  -8   7      857.51      936.25     54.19 o 
   0  -8   7     4727.24     4487.87     97.94 o 
   1  -8   7      252.61      275.72     31.31 o 
   2  -8   7     3486.69     3447.34     76.25 o 
   3  -8   7       69.96       65.66     26.32 o 
   4  -8   7      643.75      707.30     68.41 o 
   5  -8   7       15.85        7.61     16.00 o 
   6  -8   7        0.02        5.42     14.70 o 
   7  -8   7        8.94      -26.79     48.54 o 
  -5  -7   7      416.57      549.28    123.57 o 
  -4  -7   7      612.55      697.20    117.25 o 
  -3  -7   7     2317.22     2308.96    162.35 o 
  -2  -7   7      518.54      540.26    139.80 o 
  -1  -7   7     6524.92     6386.44    133.49 o 
   0  -7   7        1.94       64.08     24.25 o 
   1  -7   7     8699.54     8464.29    131.08 o 
   2  -7   7     1324.80     1285.53     94.96 o 
   3  -7   7     4162.70     4102.23     68.30 o 
   4  -7   7     6221.21     5970.97    184.30 o 
   5  -7   7      673.01      800.54     83.25 o 
   6  -7   7     7138.39     6649.53    151.12 o 
   7  -7   7        1.11      -25.32     38.83 o 
   8  -7   7     2853.47     2035.67    177.68 o 
  -6  -6   7      438.56      571.83    124.47 o 
  -5  -6   7     1086.31     1392.59    139.80 o 
  -4  -6   7     2668.26     2835.69    175.88 o 
  -3  -6   7     1585.66     1656.86    125.37 o 
  -2  -6   7     3927.08     4001.89    173.17 o 
  -1  -6   7      292.70      349.95     63.14 o 
   0  -6   7     1369.13     1418.54    101.78 o 
   1  -6   7      753.42      838.12     70.63 o 
   2  -6   7      215.36      235.61     28.45 o 
   3  -6   7     1510.90     1577.29     45.69 o 
   4  -6   7     2401.87     2405.77     96.16 o 
   5  -6   7      968.37      934.39     83.76 o 
   6  -6   7     3370.60     3488.58    103.08 o 
   7  -6   7       60.63       53.58     31.95 o 
   8  -6   7     2091.00     2025.88    122.21 o 
  -6  -5   7      575.24      498.77    107.33 o 
  -5  -5   7      625.75      543.87    102.82 o 
  -4  -5   7     3100.31     2846.51    159.64 o 
  -3  -5   7      445.51      551.08     82.98 o 
  -2  -5   7     4764.04     4891.20    179.49 o 
  -1  -5   7      551.21      695.39     68.55 o 
   0  -5   7     3489.38     3437.92     81.95 o 
   1  -5   7      806.13      829.07     29.26 o 
   2  -5   7      291.42      317.03     27.66 o 
   3  -5   7      266.93      247.03     26.26 o 
   4  -5   7      551.14      703.81    101.55 o 
   5  -5   7      323.76      282.14     35.14 o 
   6  -5   7      414.67      470.27     63.44 o 
   7  -5   7       86.13       96.38     32.87 o 
   8  -5   7        7.44       20.14     26.22 o 
  -7  -4   7      157.25      184.90    147.92 o 
  -6  -4   7      294.32      308.46    145.21 o 
  -5  -4   7      351.67      317.48    129.88 o 
  -4  -4   7       11.67      -29.76     54.12 o 
  -3  -4   7      926.24      856.84     83.88 o 
  -2  -4   7     2065.28     2105.12    104.62 o 
  -1  -4   7     1924.48     1896.98     64.67 o 
   0  -4   7     7146.87     7211.50    100.49 o 
   1  -4   7     1557.52     1484.28     40.47 o 
   2  -4   7    11622.80    11478.32    184.63 o 
   3  -4   7      127.70       98.27     31.47 o 
   4  -4   7    11516.50    11065.84    171.70 o 
   5  -4   7       99.48      139.29     29.14 o 
   6  -4   7     4174.54     4124.93     85.01 o 
   7  -4   7        2.01       34.89     25.86 o 
   8  -4   7      677.38      761.29     70.99 o 
  -8  -3   7      847.85     1015.58    125.37 o 
  -7  -3   7      754.67     1097.66    116.35 o 
  -6  -3   7     1225.63     1474.67    119.06 o 
  -5  -3   7      690.12      813.55     91.10 o 
  -4  -3   7      203.64      250.74     62.23 o 
  -3  -3   7      242.26      195.72     54.12 o 
  -2  -3   7     1890.40     1859.16     64.94 o 
  -1  -3   7     9986.10    10615.13    165.51 o 
   0  -3   7    20154.09    20294.42    322.05 o 
   1  -3   7    15898.21    16068.17    428.62 o 
   2  -3   7    29733.52    29179.78    412.03 o 
   3  -3   7     7445.15     7542.22    118.90 o 
   4  -3   7    13171.02    13073.98    191.51 o 
   5  -3   7      678.28      718.17     77.44 o 
   6  -3   7     2559.11     2605.38    105.09 o 
   7  -3   7       85.64       47.14     29.85 o 
   8  -3   7       73.88      -14.96     34.70 o 
  -8  -2   7      284.29      463.60    155.13 o 
  -7  -2   7      107.14      224.58    122.66 o 
  -6  -2   7       49.18       55.02     52.31 o 
  -5  -2   7     1009.87     1215.81     90.19 o 
  -4  -2   7       22.40       65.84     43.29 o 
  -3  -2   7     1172.85     1175.97     52.92 o 
  -2  -2   7      219.18      265.17     46.90 o 
  -1  -2   7      119.39      113.64     36.98 o 
   0  -2   7       46.19       36.59     21.36 o 
   1  -2   7     1039.20      972.60     30.58 o 
   2  -2   7       31.74       37.99     23.31 o 
   3  -2   7     1702.88     1545.66     89.56 o 
   4  -2   7      211.07      234.86     34.50 o 
   5  -2   7      565.36      647.18     54.84 o 
   6  -2   7      289.45      311.15     43.75 o 
   7  -2   7      173.13      143.80     51.75 o 
   8  -2   7      244.33      256.27     62.35 o 
  -8  -1   7      360.74      197.52     69.45 o 
  -7  -1   7     1144.42     1411.53    101.92 o 
  -6  -1   7     1705.39     1774.46     59.98 o 
  -5  -1   7     2800.54     2840.19     53.32 o 
  -4  -1   7     2896.19     2833.19     52.88 o 
  -3  -1   7     5942.27     5923.24    201.58 o 
  -2  -1   7     4711.32     4758.62    193.01 o 
  -1  -1   7    10433.94    11073.05    175.70 o 
   0  -1   7     6271.65     6302.81    156.15 o 
   1  -1   7     6513.18     6975.03    441.95 o 
   2  -1   7     1788.76     1930.02     60.06 o 
   3  -1   7     1982.44     1980.67    132.13 o 
   4  -1   7       81.97      113.99     35.01 o 
   5  -1   7       11.66       27.92     35.74 o 
   6  -1   7        0.59       26.52     31.51 o 
   7  -1   7      408.24      575.48     62.22 o 
   8  -1   7       43.79       87.85     48.46 o 
  -9   0   7       20.93       91.10     62.23 o 
  -8   0   7      169.22      136.71     79.82 o 
  -7   0   7      249.05      172.81     25.42 o 
  -6   0   7     4054.21     3904.33    116.53 o 
  -5   0   7     4478.41     4267.98    116.71 o 
  -4   0   7    11977.76    11892.04    158.63 o 
  -3   0   7    20487.23    20888.85    495.16 o 
  -2   0   7    18816.23    18537.60    324.48 o 
  -1   0   7    31819.01    30579.53    522.96 o 
   0   0   7     6801.24     6779.22    169.22 o 
   1   0   7    22959.20    22474.84    423.52 o 
   2   0   7      958.43      944.99     52.11 o 
   3   0   7     4488.11     4612.61    272.38 o 
   4   0   7     9343.72     9188.87    676.90 o 
   5   0   7       24.46       43.07     54.90 o 
   6   0   7     9451.76     9510.00    196.40 o 
   7   0   7      521.42      523.34     58.14 o 
   8   0   7     2920.27     3039.90    178.24 o 
  -9   1   7      842.96      809.51    105.77 o 
  -8   1   7      110.62      126.35     37.15 o 
  -7   1   7     3083.17     2992.65     72.64 o 
  -6   1   7       89.69      154.93     59.57 o 
  -5   1   7     4773.45     4824.53     74.47 o 
  -4   1   7     3492.57     3396.26     64.77 o 
  -3   1   7      970.33      986.72     55.02 o 
  -2   1   7     8726.75     8782.37    186.18 o 
  -1   1   7      208.49      178.38     32.55 o 
   0   1   7     6889.65     6928.33    127.38 o 
   1   1   7     2138.52     2017.55    213.76 o 
   2   1   7      726.39     1042.62    161.90 o 
   3   1   7      856.08      789.85     78.51 o 
   4   1   7       67.99       57.70     44.29 o 
   5   1   7      108.92       80.54     62.68 o 
   6   1   7      266.17      242.16     75.57 o 
   7   1   7        1.43      132.80     54.23 o 
   8   1   7      512.26      455.84     74.84 o 
  -9   2   7     1136.68     1126.72     55.11 o 
  -8   2   7     2368.08     2254.10     92.94 o 
  -7   2   7     3761.73     3686.22     77.29 o 
  -6   2   7     9193.59     8832.44    219.34 o 
  -5   2   7     8705.20     8549.14    117.79 o 
  -4   2   7    21303.15    20648.04    565.51 o 
  -3   2   7    15065.00    15268.25    239.43 o 
  -2   2   7    22395.25    21777.25    389.39 o 
  -1   2   7    11527.31    11216.98    189.34 o 
   0   2   7     7356.63     7303.23    167.76 o 
   1   2   7     7191.16     6982.65    268.33 o 
   2   2   7      400.40      369.18     64.16 o 
   3   2   7     1195.88     1319.32    277.35 o 
   4   2   7        1.51      -28.21     45.60 o 
   5   2   7       11.17       61.08     49.40 o 
   6   2   7       30.80       50.48     44.08 o 
   7   2   7       17.33      -53.64     53.50 o 
  -9   3   7      160.53      113.09     38.18 o 
  -8   3   7     1751.71     1894.51    124.47 o 
  -7   3   7     1583.62     1546.53     57.49 o 
  -6   3   7     1731.18     1703.87     42.91 o 
  -5   3   7     6286.81     6733.22    417.15 o 
  -4   3   7        7.90       -4.51     27.06 o 
  -3   3   7     9433.74     9329.49    276.44 o 
  -2   3   7     7308.60     7379.23    130.33 o 
  -1   3   7     5533.35     5245.28    110.34 o 
   0   3   7    30786.96    29884.34    639.67 o 
   1   3   7      478.40      709.75    211.50 o 
   2   3   7    36843.98    36638.74   2621.93 o 
   3   3   7       41.18       13.37     60.88 o 
   4   3   7    21302.17    21634.46    582.82 o 
   5   3   7       12.23       -7.08     96.51 o 
   6   3   7     5649.15     5975.13    213.91 o 
   7   3   7       28.44       54.56     60.61 o 
  -9   4   7      948.28     1010.93     47.80 o 
  -8   4   7     1660.06     1619.78    103.98 o 
  -7   4   7      934.42      953.21     49.08 o 
  -6   4   7     3325.19     3232.10     57.34 o 
  -5   4   7        0.58       -7.77     22.19 o 
  -4   4   7     1443.62     1348.12     87.94 o 
  -3   4   7     2113.66     2228.81     59.58 o 
  -2   4   7       41.80       98.56     49.95 o 
  -1   4   7     6362.00     6337.65    166.02 o 
   0   4   7     3039.06     3069.50    105.14 o 
   1   4   7     6447.59     5856.67    200.54 o 
   2   4   7     6640.22     6709.06    196.01 o 
   3   4   7     2621.81     2589.43    209.70 o 
   4   4   7     4615.07     4264.39    244.42 o 
   5   4   7      102.95      158.15     65.46 o 
   6   4   7     2019.28     2008.69    135.56 o 
  -8   5   7      338.59      378.60     68.40 o 
  -7   5   7      595.66      452.52     30.54 o 
  -6   5   7      662.90      747.14    116.35 o 
  -5   5   7     1411.26     1492.65     56.89 o 
  -4   5   7      420.11      550.55     56.99 o 
  -3   5   7     1536.81     1570.50     63.08 o 
  -2   5   7      130.97      141.80     42.70 o 
  -1   5   7     2019.88     2072.09     86.03 o 
   0   5   7       11.42      -63.81     44.30 o 
   1   5   7     1165.99     1113.45     87.02 o 
   2   5   7       47.63      138.24     56.48 o 
   3   5   7      162.97       94.11     56.88 o 
   4   5   7       61.88       35.21     70.23 o 
   5   5   7        0.22      -59.76     80.53 o 
  -8   6   7       32.83      126.27     71.25 o 
  -7   6   7      163.24       71.36     28.19 o 
  -6   6   7       30.04       74.16     27.35 o 
  -5   6   7       30.17       18.63     25.12 o 
  -4   6   7      678.84      682.23     48.73 o 
  -3   6   7        5.47        0.13     30.67 o 
  -2   6   7     2824.55     3066.16    151.64 o 
  -1   6   7      291.57      377.55    119.96 o 
   0   6   7     3954.54     4190.11    504.18 o 
   1   6   7       96.58       84.13     53.49 o 
   2   6   7     2113.12     2185.83    146.24 o 
   3   6   7       69.87       81.83     68.55 o 
   4   6   7      350.82      475.69    111.77 o 
  -8   7   7       12.71     -111.84    131.68 o 
  -7   7   7      317.06      441.95     92.90 o 
  -6   7   7     1119.82     1118.96     89.29 o 
  -5   7   7     2682.99     2631.89     91.77 o 
  -4   7   7     4644.69     4454.32    114.19 o 
  -3   7   7     6689.87     6544.52    226.39 o 
  -2   7   7     4855.27     4582.13    129.94 o 
  -1   7   7     5838.47     5559.58    184.47 o 
   0   7   7     2383.92     2251.57    179.43 o 
   1   7   7     2081.84     2123.11    121.12 o 
   2   7   7      297.47      348.10     87.46 o 
   3   7   7       85.61      117.33     90.45 o 
  -7   8   7      232.10      459.09    103.72 o 
  -6   8   7       79.98       20.07     37.12 o 
  -5   8   7       91.32      154.85     58.63 o 
  -4   8   7        2.57        1.46     28.36 o 
  -3   8   7        0.18      -32.37     38.87 o 
  -2   8   7      139.46       58.81     65.39 o 
  -1   8   7       20.22      -36.49     58.63 o 
   0   8   7      263.63      221.70     69.80 o 
   1   8   7        5.08       69.63     57.69 o 
   2   8   7      226.84      263.70     89.01 o 
  -6   9   7      382.72      579.04    130.78 o 
  -5   9   7      608.17      682.66     57.64 o 
  -4   9   7      384.22      479.97     84.33 o 
  -3   9   7      858.76     1053.29     67.61 o 
  -2   9   7      284.44      253.29     62.99 o 
  -1   9   7      602.13      581.93    101.04 o 
   0   9   7      118.19       22.24     61.58 o 
   0 -10   8     1408.86     1467.12     84.74 o 
   1 -10   8     1251.31     1371.28    123.17 o 
   2 -10   8      436.01      336.38     36.96 o 
   3 -10   8      483.75      511.88     58.36 o 
   4 -10   8       28.28       45.66     32.68 o 
   5 -10   8        5.28       36.54     37.02 o 
  -2  -9   8      102.15      184.00     84.78 o 
  -1  -9   8      188.41      134.02     23.84 o 
   0  -9   8        4.24      -11.56     42.05 o 
   1  -9   8       24.49       37.32     29.36 o 
   2  -9   8       54.96       62.52     32.49 o 
   3  -9   8        1.59      -28.40     24.28 o 
   4  -9   8      316.78      380.33     51.94 o 
   5  -9   8        1.19      -12.21     30.07 o 
   6  -9   8      256.10      184.48     36.60 o 
  -3  -8   8      580.58      341.83    167.76 o 
  -2  -8   8       66.12      114.55     73.96 o 
  -1  -8   8      768.22     1329.45    110.94 o 
   0  -8   8       15.56       21.07     27.57 o 
   1  -8   8      302.22      267.63     33.34 o 
   2  -8   8       21.39       54.19     23.66 o 
   3  -8   8        4.56       22.50     21.30 o 
   4  -8   8      125.09      121.42     25.27 o 
   5  -8   8       58.27      110.29     23.68 o 
   6  -8   8       15.38       49.45     28.50 o 
   7  -8   8       86.66       86.18     55.34 o 
  -5  -7   8      374.65      427.52    112.74 o 
  -4  -7   8      768.46      704.41    201.13 o 
  -3  -7   8      290.90      317.48    148.82 o 
  -2  -7   8      725.85      585.36     91.10 o 
  -1  -7   8       15.36       29.76     50.51 o 
   0  -7   8       25.84       36.00     23.02 o 
   1  -7   8     2619.88     2665.89     63.35 o 
   2  -7   8      371.51      550.89     65.64 o 
   3  -7   8     7626.74     7726.32    128.49 o 
   4  -7   8      934.55     1059.13     69.67 o 
   5  -7   8     5412.38     5624.06    149.56 o 
   6  -7   8      561.96      418.33    127.09 o 
   7  -7   8     2114.63     2072.19    100.11 o 
  -5  -6   8      301.24      576.34    188.50 o 
  -4  -6   8      379.05      484.34    168.66 o 
  -3  -6   8      200.52      223.68    124.47 o 
  -2  -6   8      551.29      607.91     84.78 o 
  -1  -6   8       13.39       73.39     45.25 o 
   0  -6   8     3354.49     3413.64    112.82 o 
   1  -6   8      539.47      526.08     31.89 o 
   2  -6   8     5286.83     5300.27    197.98 o 
   3  -6   8     1126.58     1416.54     65.21 o 
   4  -6   8     3334.00     3395.50     87.73 o 
   5  -6   8     1101.45     1267.07     67.17 o 
   6  -6   8      476.04      527.36     52.45 o 
   7  -6   8      262.51      258.02     35.52 o 
   8  -6   8        0.46      -26.74     32.24 o 
  -6  -5   8      726.93      719.75    120.86 o 
  -5  -5   8     2960.20     3616.77    202.03 o 
  -4  -5   8     2187.32     2290.92    148.82 o 
  -3  -5   8     4534.22     5250.17    312.07 o 
  -2  -5   8     4682.92     4783.87    280.50 o 
  -1  -5   8     2037.20     2122.47     91.87 o 
   0  -5   8     3962.77     3952.04     79.45 o 
   1  -5   8       18.08       49.39     19.66 o 
   2  -5   8     2883.24     3041.10    208.35 o 
   3  -5   8      642.12      770.17     43.88 o 
   4  -5   8      710.17      756.14     75.39 o 
   5  -5   8      613.40      582.89     42.07 o 
   6  -5   8        4.73       49.44     35.40 o 
   7  -5   8      213.52      232.38     43.12 o 
   8  -5   8       54.80       97.51     33.61 o 
  -7  -4   8        4.27      -31.57     71.25 o 
  -6  -4   8       20.05       -8.12     60.43 o 
  -5  -4   8      986.71      993.03    107.33 o 
  -4  -4   8      289.68      479.83     82.98 o 
  -3  -4   8     5343.59     5302.49    293.13 o 
  -2  -4   8     1050.82      906.97     67.19 o 
  -1  -4   8    15738.34    16267.74    212.68 o 
   0  -4   8     2624.69     2779.40     66.96 o 
   1  -4   8    29165.44    28991.16    546.10 o 
   2  -4   8     3202.00     3209.75     68.98 o 
   3  -4   8    19170.44    19245.61    294.42 o 
   4  -4   8     4028.80     3983.73     96.54 o 
   5  -4   8     5253.23     5276.80    101.68 o 
   6  -4   8     3042.14     2890.02    105.07 o 
   7  -4   8      323.59      257.70     53.44 o 
   8  -4   8     1237.33     1164.30    242.16 o 
  -7  -3   8        0.85       62.23    118.15 o 
  -6  -3   8      350.07      325.60     78.47 o 
  -5  -3   8      379.33      301.25     70.35 o 
  -4  -3   8     7441.46     7411.21    248.03 o 
  -3  -3   8     5442.68     5821.23    139.56 o 
  -2  -3   8    18085.88    17978.26    381.97 o 
  -1  -3   8    12908.83    13127.39    195.28 o 
   0  -3   8    14966.56    15068.59    248.94 o 
   1  -3   8     8277.14     8190.60    156.49 o 
   2  -3   8     2532.18     2512.24     53.91 o 
   3  -3   8     4587.58     4849.23    128.33 o 
   4  -3   8     1052.57     1188.74    163.69 o 
   5  -3   8     1297.10     1488.81     57.83 o 
   6  -3   8     4958.05     5181.59    131.75 o 
   7  -3   8      281.11      317.88     48.59 o 
   8  -3   8     3697.57     4012.98    134.65 o 
  -8  -2   8      133.08       66.74     69.45 o 
  -7  -2   8     1476.64     1465.65    120.86 o 
  -6  -2   8      378.46      235.41    113.64 o 
  -5  -2   8     2998.17     2646.28    132.58 o 
  -4  -2   8     1781.75     1907.52    133.49 o 
  -3  -2   8     1616.62     1689.37     48.06 o 
  -2  -2   8     1421.01     1415.14     82.98 o 
  -1  -2   8       72.76      131.68     71.25 o 
   0  -2   8      531.83      701.95     47.53 o 
   1  -2   8        6.14      -10.05     21.65 o 
   2  -2   8       24.71       22.05     20.05 o 
   3  -2   8       23.06       17.55     34.55 o 
   4  -2   8       12.20        2.78     32.61 o 
   5  -2   8       39.68      100.28     46.17 o 
   6  -2   8       18.60       20.60     40.14 o 
   7  -2   8       28.42       44.25     58.08 o 
   8  -2   8      115.84      119.65     46.06 o 
  -8  -1   8        2.48       24.69     63.14 o 
  -7  -1   8      195.59      213.31     55.47 o 
  -6  -1   8      135.40      140.25     27.10 o 
  -5  -1   8      601.95      655.44     76.26 o 
  -4  -1   8      865.28      889.71     24.87 o 
  -3  -1   8     1502.08     1478.27     79.37 o 
  -2  -1   8     4369.99     4605.29    203.84 o 
  -1  -1   8     4923.66     5025.20     98.22 o 
   0  -1   8     5803.76     6006.01    113.73 o 
   1  -1   8     4996.59     4947.23    117.70 o 
   2  -1   8     5170.00     5074.20    166.41 o 
   3  -1   8     1607.81     1577.07    148.37 o 
   4  -1   8     3169.32     3210.19    159.82 o 
   5  -1   8      133.23      229.08     42.41 o 
   6  -1   8     1452.66     1576.16     84.29 o 
   7  -1   8       37.14       15.65     41.57 o 
   8  -1   8      721.94      690.02     83.13 o 
  -8   0   8     1189.85      947.60     57.74 o 
  -7   0   8     1275.61     1377.52     69.09 o 
  -6   0   8     4724.31     4599.45    137.86 o 
  -5   0   8     5126.72     5378.18     94.65 o 
  -4   0   8     7231.32     6983.42    156.04 o 
  -3   0   8     6622.63     6962.95    185.80 o 
  -2   0   8     3340.71     3270.79    101.02 o 
  -1   0   8      352.89      447.57     55.02 o 
   0   0   8      751.04      758.90     43.31 o 
   1   0   8     1689.78     1604.38    123.57 o 
   2   0   8    10305.12    10120.01    235.06 o 
   3   0   8     5736.81     5894.03    180.96 o 
   4   0   8    12563.88    12097.16    405.42 o 
   5   0   8     2981.69     3068.68    122.38 o 
   6   0   8     5844.79     6083.63    317.80 o 
   7   0   8      496.95      485.11     69.21 o 
   8   0   8     1103.82     1219.24    124.32 o 
  -8   1   8     1547.29     1511.37    109.63 o 
  -7   1   8      425.12      478.18     34.90 o 
  -6   1   8     1227.98     1231.91     60.41 o 
  -5   1   8      229.43      305.85     24.48 o 
  -4   1   8      115.60      121.76     40.59 o 
  -3   1   8       91.30       70.35     63.14 o 
  -2   1   8     1040.11      982.87     98.76 o 
  -1   1   8      488.19      587.41     38.49 o 
   0   1   8     4048.78     4040.37     95.86 o 
   1   1   8      271.74      306.02     76.21 o 
   2   1   8     3725.78     3968.01    127.62 o 
   3   1   8        2.25       24.50     40.49 o 
   4   1   8     2117.05     2206.25    128.85 o 
   5   1   8       82.60       22.40     44.63 o 
   6   1   8      782.20      932.07    179.09 o 
   7   1   8       59.37       59.08     52.49 o 
  -9   2   8      234.15      256.40     45.55 o 
  -8   2   8      336.83      299.29     30.70 o 
  -7   2   8     1776.62     1938.76     66.82 o 
  -6   2   8     1111.93     1167.48     50.51 o 
  -5   2   8     3930.76     3962.53    178.58 o 
  -4   2   8     2633.40     2179.08     88.39 o 
  -3   2   8     2980.31     2789.08     80.96 o 
  -2   2   8     5881.21     5565.33    253.44 o 
  -1   2   8      802.24      669.68     50.51 o 
   0   2   8     4239.00     3863.28    120.40 o 
   1   2   8       33.12       44.58     56.37 o 
   2   2   8      225.58      184.14     51.01 o 
   3   2   8       37.93      -23.01     57.43 o 
   4   2   8      135.60       91.77     93.35 o 
   5   2   8      308.27      349.57     81.21 o 
   6   2   8      287.96      446.56     74.04 o 
   7   2   8      173.71      130.52     65.02 o 
  -9   3   8      453.00      648.63     43.31 o 
  -8   3   8      459.17      430.04     37.27 o 
  -7   3   8      646.00      754.16     70.55 o 
  -6   3   8      418.83      578.08     81.41 o 
  -5   3   8       10.84       20.90     24.40 o 
  -4   3   8       62.91       40.60     28.60 o 
  -3   3   8     7406.25     7341.67    136.31 o 
  -2   3   8      286.86      301.53     36.08 o 
  -1   3   8    25233.83    24814.91   1407.92 o 
   0   3   8      195.38      227.45     46.00 o 
   1   3   8    29253.94    27163.97    647.90 o 
   2   3   8       11.26      -38.45     60.45 o 
   3   3   8    12561.29    12260.12    387.83 o 
   4   3   8      176.08      146.70    103.60 o 
   5   3   8     1892.80     1933.91    147.74 o 
   6   3   8      490.36      465.72    103.25 o 
  -8   4   8      213.69      218.28     39.33 o 
  -7   4   8      154.02      106.41     25.90 o 
  -6   4   8      645.11      746.40     70.74 o 
  -5   4   8      824.71      816.25     95.61 o 
  -4   4   8     6947.43     6903.65    129.27 o 
  -3   4   8     1527.15     1418.00     55.19 o 
  -2   4   8    12937.20    12427.05    234.14 o 
  -1   4   8     2822.78     2700.79    296.29 o 
   0   4   8     7538.57     7253.34    562.36 o 
   1   4   8     1786.34     1886.99    109.13 o 
   2   4   8      794.35     1011.10    193.01 o 
   3   4   8      668.84      747.00    102.70 o 
   4   4   8      117.70       75.01     76.21 o 
   5   4   8      156.39      236.10     75.13 o 
   6   4   8      398.39      346.12     84.49 o 
  -8   5   8     1115.48     1098.14     56.02 o 
  -7   5   8     2614.11     2631.51    146.34 o 
  -6   5   8     2700.87     2832.93    115.90 o 
  -5   5   8     3090.56     3131.52    111.84 o 
  -4   5   8     5140.40     5567.80    166.86 o 
  -3   5   8     1121.03     1071.53     55.02 o 
  -2   5   8     4255.23     4170.44    113.25 o 
  -1   5   8        5.76       -4.44     42.00 o 
   0   5   8      469.75      354.59     62.46 o 
   1   5   8        6.67      -46.13     96.51 o 
   2   5   8      110.80       52.79     64.38 o 
   3   5   8       12.18      -29.41     53.81 o 
   4   5   8      210.55      191.11     71.49 o 
   5   5   8        0.65        1.47     55.85 o 
  -8   6   8        1.65       18.94     61.33 o 
  -7   6   8      481.75      457.40     47.86 o 
  -6   6   8      157.08      137.14     34.34 o 
  -5   6   8     3812.25     3792.35    145.21 o 
  -4   6   8      239.35      133.69     50.71 o 
  -3   6   8     9443.09     9216.23    230.44 o 
  -2   6   8      744.48      725.09     59.96 o 
  -1   6   8     9946.17     9844.84    239.07 o 
   0   6   8     2667.85     2730.58    189.41 o 
   1   6   8     4046.95     4026.38    201.58 o 
   2   6   8     3772.60     3798.14    209.41 o 
   3   6   8      603.81      733.44     98.31 o 
   4   6   8     2586.23     2649.69    301.25 o 
  -7   7   8     1015.97     1236.56    129.88 o 
  -6   7   8     4308.83     4761.22    184.11 o 
  -5   7   8     1499.69     1527.38     69.11 o 
  -4   7   8     3515.36     3600.85    148.37 o 
  -3   7   8     1222.55      974.99     89.29 o 
  -2   7   8      495.91      619.80    161.90 o 
  -1   7   8      146.54       86.79    101.02 o 
   0   7   8      375.02      326.33    136.19 o 
   1   7   8      110.26      155.69     66.74 o 
   2   7   8     1932.37     2073.40    173.94 o 
   3   7   8      224.79      202.26     78.21 o 
  -6   8   8        8.98      -15.17     30.61 o 
  -5   8   8       72.55       55.62     26.42 o 
  -4   8   8       15.32       17.61     40.59 o 
  -3   8   8        5.57       24.53     33.48 o 
  -2   8   8        3.21        1.42     44.45 o 
  -1   8   8       21.91       56.47     49.59 o 
   0   8   8       38.97       32.98     72.15 o 
   1   8   8       34.11      -70.01     69.47 o 
  -5   9   8       61.50       25.03     26.42 o 
  -4   9   8       12.68       -4.51     34.67 o 
  -3   9   8      155.90      120.26     54.05 o 
  -2   9   8       30.83       22.55     58.51 o 
  -1   9   8      129.01       79.03     55.88 o 
   1 -10   9       45.16       95.03     40.90 o 
   2 -10   9       95.38       54.70     32.78 o 
   3 -10   9     1061.50      975.88     64.57 o 
   4 -10   9      260.32      273.02     59.31 o 
  -2  -9   9      124.47      195.72     88.39 o 
  -1  -9   9       77.74       70.05     54.07 o 
   0  -9   9       35.53      -31.98     38.84 o 
   1  -9   9      198.86      222.73     33.73 o 
   2  -9   9      371.43      312.51     35.10 o 
   3  -9   9      132.72      110.09     28.06 o 
   4  -9   9      405.70      385.09     35.46 o 
   5  -9   9       15.37       54.61     38.11 o 
   6  -9   9       59.32       19.74     23.85 o 
  -3  -8   9      405.69      452.77    105.53 o 
  -2  -8   9      155.99      136.19     74.86 o 
  -1  -8   9      601.28      733.53    130.33 o 
   0  -8   9     1020.37     1151.42     69.44 o 
   1  -8   9      211.67      203.15     41.04 o 
   2  -8   9     1364.10     1421.68     84.24 o 
   3  -8   9        8.38      -44.74     35.29 o 
   4  -8   9      866.64      938.77     65.09 o 
   5  -8   9        0.07        4.82     29.94 o 
   6  -8   9      254.51      275.86     53.39 o 
  -4  -7   9       56.43        8.12     68.55 o 
  -3  -7   9      178.62      207.45     82.08 o 
  -2  -7   9      659.80      578.14     92.00 o 
  -1  -7   9     1558.71     1569.47     79.65 o 
   0  -7   9     1642.35     1616.09     87.92 o 
   1  -7   9     4355.96     4255.95    164.79 o 
   2  -7   9      726.58      765.53     52.25 o 
   3  -7   9     4959.87     4885.08     89.02 o 
   4  -7   9      120.91      101.60     41.38 o 
   5  -7   9     2007.06     2117.39    154.23 o 
   6  -7   9       39.63       10.38     43.27 o 
   7  -7   9      231.68      197.72     72.15 o 
  -5  -6   9      274.39      331.01    101.02 o 
  -4  -6   9      309.28      315.68     89.29 o 
  -3  -6   9     1508.07     1717.29    133.49 o 
  -2  -6   9     2013.45     2122.06     95.61 o 
  -1  -6   9     4477.73     4730.47    203.39 o 
   0  -6   9     3143.45     3090.49     93.11 o 
   1  -6   9     6267.06     6123.01     96.17 o 
   2  -6   9     1875.92     1948.93     73.00 o 
   3  -6   9     2494.09     2650.53     75.89 o 
   4  -6   9        4.59      -11.33     34.20 o 
   5  -6   9      342.37      317.23     55.47 o 
   6  -6   9      538.30      678.89     93.48 o 
   7  -6   9        1.28       36.18     31.27 o 
  -6  -5   9      303.52      516.81    112.74 o 
  -5  -5   9      191.96      414.89     96.51 o 
  -4  -5   9      326.71      361.68     84.78 o 
  -3  -5   9      363.01      323.00     54.21 o 
  -2  -5   9       34.47       18.52     43.74 o 
  -1  -5   9     1541.86     1521.50     79.37 o 
   0  -5   9       18.96       -5.36     19.23 o 
   1  -5   9     1849.27     1764.24     65.39 o 
   2  -5   9      210.26      230.41     32.47 o 
   3  -5   9       30.21       37.10     50.96 o 
   4  -5   9      165.28      144.85     37.72 o 
   5  -5   9      226.77      182.72     35.49 o 
   6  -5   9       69.44       90.99     35.31 o 
   7  -5   9      307.49      312.92     42.27 o 
   8  -5   9       33.98       38.71     51.24 o 
  -6  -4   9      282.88      281.40    146.11 o 
  -5  -4   9       28.86      -27.96     59.53 o 
  -4  -4   9     1120.10     1143.15     89.74 o 
  -3  -4   9       29.09       51.33     39.83 o 
  -2  -4   9     4452.13     4497.76    146.11 o 
  -1  -4   9      320.67      337.28     22.68 o 
   0  -4   9     5671.97     5730.45    131.40 o 
   1  -4   9     1558.31     1488.74     63.43 o 
   2  -4   9     2976.38     2970.47     63.43 o 
   3  -4   9     3651.82     3635.09     75.38 o 
   4  -4   9      497.58      483.43     55.70 o 
   5  -4   9     3025.19     2854.43    101.15 o 
   6  -4   9       21.22        5.41     31.30 o 
   7  -4   9     1606.28     1535.48    112.98 o 
   8  -4   9      182.69      208.14     55.31 o 
  -7  -3   9      946.90     1112.99    126.27 o 
  -6  -3   9     2493.42     2336.02    151.53 o 
  -5  -3   9     4740.17     5055.69    195.72 o 
  -4  -3   9     3684.74     3756.77    188.96 o 
  -3  -3   9     9562.31     9977.56    217.10 o 
  -2  -3   9      937.62      894.41     82.53 o 
  -1  -3   9     5968.53     5882.36    106.91 o 
   0  -3   9        4.09       22.88     19.38 o 
   1  -3   9        1.37       20.87     23.78 o 
   2  -3   9     1585.59     1595.43    117.33 o 
   3  -3   9     4764.65     4527.41    100.67 o 
   4  -3   9     3240.13     3175.76     92.72 o 
   5  -3   9     7374.20     7517.90    279.40 o 
   6  -3   9     1631.19     1724.49     75.82 o 
   7  -3   9     3449.71     3589.57    139.64 o 
   8  -3   9      275.59      289.93     50.71 o 
  -7  -2   9     1034.39     1003.97     96.96 o 
  -6  -2   9     2983.61     3001.46    112.90 o 
  -5  -2   9     2165.33     2289.99    145.49 o 
  -4  -2   9     3374.82     3160.24    101.99 o 
  -3  -2   9     2998.01     2935.21     49.29 o 
  -2  -2   9     2025.31     2039.28    102.82 o 
  -1  -2   9     1991.15     1955.40    156.04 o 
   0  -2   9       22.70      -33.65     33.86 o 
   1  -2   9        2.83       25.68     66.74 o 
   2  -2   9      330.97      504.81     62.22 o 
   3  -2   9      452.33      523.83     67.86 o 
   4  -2   9      512.35      497.50     45.19 o 
   5  -2   9      572.85      532.21     47.05 o 
   6  -2   9      261.08      239.72     83.59 o 
   7  -2   9       93.18      119.19     41.64 o 
   8  -2   9       39.47       29.77     42.31 o 
  -8  -1   9      144.50       95.15     78.47 o 
  -7  -1   9      135.45      148.54     57.36 o 
  -6  -1   9     1062.05      942.59     68.68 o 
  -5  -1   9     2863.61     2901.34     96.35 o 
  -4  -1   9     5838.38     5531.12     90.50 o 
  -3  -1   9     9802.68    10023.22    279.60 o 
  -2  -1   9    13599.19    13278.31    340.93 o 
  -1  -1   9    15924.59    15311.85    305.12 o 
   0  -1   9    15489.34    14959.36    324.25 o 
   1  -1   9    17340.51    16860.65    509.14 o 
   2  -1   9     9880.90     9299.05    191.07 o 
   3  -1   9     9606.19     9287.04    274.19 o 
   4  -1   9     2958.08     3092.36    139.37 o 
   5  -1   9     3770.96     3658.88    106.05 o 
   6  -1   9      340.29      397.46     78.09 o 
   7  -1   9      533.54      627.39     66.89 o 
  -8   0   9      652.25      531.20     40.92 o 
  -7   0   9     1801.46     1752.65     54.72 o 
  -6   0   9      376.70      530.98     55.42 o 
  -5   0   9     1391.10     1472.35    127.86 o 
  -4   0   9      407.75      533.44     33.82 o 
  -3   0   9      612.90      630.45    110.04 o 
  -2   0   9     3581.52     3710.77     91.50 o 
  -1   0   9    15218.58    15128.44    706.22 o 
   0   0   9     6581.56     6295.41    131.67 o 
   1   0   9    32385.40    31891.13    683.01 o 
   2   0   9     3214.94     3118.18    148.37 o 
   3   0   9    27386.20    26631.67    627.15 o 
   4   0   9        0.71       25.74    111.39 o 
   5   0   9     9424.83     9843.24    531.38 o 
   6   0   9     1009.66     1169.66     88.51 o 
   7   0   9     1762.06     1699.51    222.86 o 
  -8   1   9      714.88      632.90    130.47 o 
  -7   1   9      192.28      198.80     33.90 o 
  -6   1   9      179.02      120.28     41.96 o 
  -5   1   9      838.44      695.12     66.69 o 
  -4   1   9       58.63      156.04     46.00 o 
  -3   1   9     1584.31     1444.90     83.88 o 
  -2   1   9     1378.77     1413.64     57.01 o 
  -1   1   9      972.46      892.93     61.45 o 
   0   1   9     1939.33     2178.69     88.39 o 
   1   1   9      464.30      403.64     74.41 o 
   2   1   9     1533.00     1357.23     79.45 o 
   3   1   9      227.43      178.58     53.11 o 
   4   1   9      346.27      501.18     88.75 o 
   5   1   9      215.47      162.00     66.90 o 
   6   1   9       31.37      -35.77     43.40 o 
   7   1   9       74.57       75.27     50.03 o 
  -8   2   9       31.38       49.08     27.51 o 
  -7   2   9      145.63      132.94     29.30 o 
  -6   2   9      567.18      565.92     47.72 o 
  -5   2   9      231.97      225.89     41.38 o 
  -4   2   9     2268.20     2113.24     96.51 o 
  -3   2   9      356.39      331.71     37.56 o 
  -2   2   9     4425.80     4314.82    163.70 o 
  -1   2   9     1301.34     1464.64    106.43 o 
   0   2   9     3609.10     3454.98    220.97 o 
   1   2   9      783.42      947.09    206.54 o 
   2   2   9     1902.91     1758.28    115.42 o 
   3   2   9      442.72      467.22     71.64 o 
   4   2   9      583.12      493.85     74.86 o 
   5   2   9      240.29      273.31     84.53 o 
   6   2   9      185.94      119.05     62.82 o 
  -8   3   9       41.30       29.61     31.13 o 
  -7   3   9      317.52      300.81     32.20 o 
  -6   3   9     1199.32     1292.69     49.10 o 
  -5   3   9     3196.62     3343.48    185.80 o 
  -4   3   9     3764.01     4006.97     94.51 o 
  -3   3   9     7256.91     7205.80    147.74 o 
  -2   3   9     4376.76     4209.96    108.14 o 
  -1   3   9     6395.12     6603.33    215.56 o 
   0   3   9     1212.25     1149.38    175.88 o 
   1   3   9     3120.43     3022.17    146.30 o 
   2   3   9      188.47      214.91     63.69 o 
   3   3   9       71.59      103.10     56.44 o 
   4   3   9     1999.11     1954.01    120.53 o 
   5   3   9      281.58      271.05     73.98 o 
   6   3   9     2099.53     2007.72    464.50 o 
  -8   4   9      914.95      741.79    135.94 o 
  -7   4   9      870.13      896.96     76.00 o 
  -6   4   9     2365.00     2430.43     77.15 o 
  -5   4   9     3244.17     3280.34    122.66 o 
  -4   4   9     3909.43     3843.96    188.96 o 
  -3   4   9     4839.73     4699.71    156.04 o 
  -2   4   9     1551.83     1530.36     92.00 o 
  -1   4   9     2784.63     2582.01    116.71 o 
   0   4   9        0.00        7.71     66.88 o 
   1   4   9      251.89      305.01     79.49 o 
   2   4   9      347.42      375.63     68.50 o 
   3   4   9      113.41      186.04     65.61 o 
   4   4   9      493.72      544.60     87.01 o 
   5   4   9      501.55      634.25     94.33 o 
  -8   5   9      656.04      570.75     74.15 o 
  -7   5   9     1305.23     1492.11     68.56 o 
  -6   5   9      890.23      840.20     62.44 o 
  -5   5   9     2622.10     3073.90     79.61 o 
  -4   5   9      578.42      628.74     64.94 o 
  -3   5   9     1467.60     1631.74     85.65 o 
  -2   5   9      848.59      899.71     62.59 o 
  -1   5   9      176.92      157.34     46.85 o 
   0   5   9      468.44      419.24     65.95 o 
   1   5   9       94.98      105.28     55.10 o 
   2   5   9        0.13       63.74     59.53 o 
   3   5   9      280.29      319.39     76.92 o 
   4   5   9       66.69       14.19     64.57 o 
  -7   6   9      125.55      154.60     26.71 o 
  -6   6   9      919.54     1346.55    138.45 o 
  -5   6   9        1.04       13.07     32.19 o 
  -4   6   9     2305.18     2400.78    109.13 o 
  -3   6   9     1220.21     1076.27     59.95 o 
  -2   6   9     1871.49     1827.13    171.37 o 
  -1   6   9     3451.06     3299.34    393.24 o 
   0   6   9      505.98      420.53     83.98 o 
   1   6   9     3716.55     3733.91    263.37 o 
   2   6   9        9.64      -20.70     57.37 o 
   3   6   9     2031.03     2258.67    238.11 o 
  -7   7   9     1015.30     1060.68    221.88 o 
  -6   7   9       69.38       34.34     36.08 o 
  -5   7   9      638.19      575.44     72.80 o 
  -4   7   9      373.74      282.09     41.61 o 
  -3   7   9        6.86       53.85     43.23 o 
  -2   7   9     1994.17     2046.68    117.39 o 
  -1   7   9     1287.79     1434.14     95.54 o 
   0   7   9     1949.15     1880.47    177.68 o 
   1   7   9     3140.22     3126.36    184.80 o 
   2   7   9      802.85      844.98    104.86 o 
  -6   8   9      310.51      279.73     89.74 o 
  -5   8   9      506.92      541.72    170.92 o 
  -4   8   9      144.63      165.42     49.72 o 
  -3   8   9      168.44      305.17     96.96 o 
  -2   8   9       31.95      110.09     79.82 o 
  -1   8   9        2.39       40.64     50.91 o 
   0   8   9       31.84       49.29     56.94 o 
   1   8   9        1.15      -61.47    137.09 o 
  -3   9   9      848.30      853.19     76.28 o 
  -2   9   9      608.86      557.10     76.27 o 
  -1  -9  10      138.12      144.58     52.19 o 
   0  -9  10      357.49      304.48    105.53 o 
   1  -9  10      290.46      277.00    114.55 o 
   2  -9  10       10.58       56.35     34.92 o 
   3  -9  10      142.23      126.25     60.50 o 
   4  -9  10       36.59       26.33     35.85 o 
   5  -9  10       36.74        4.59     26.98 o 
  -3  -8  10      658.98      834.48    343.64 o 
  -2  -8  10      555.58      576.56     72.67 o 
  -1  -8  10     1973.46     1957.47    121.76 o 
   0  -8  10      514.70      440.21     56.42 o 
   1  -8  10     2819.43     2743.92    114.26 o 
   2  -8  10      633.41      743.43     52.83 o 
   3  -8  10     1908.94     1819.58     56.05 o 
   4  -8  10      290.28      241.75     39.32 o 
   5  -8  10      416.77      297.10     41.85 o 
   6  -8  10       97.83       50.27     39.16 o 
  -4  -7  10      271.98      197.52    155.13 o 
  -3  -7  10      921.01     1368.74    369.34 o 
  -2  -7  10     1364.60     1539.67    124.02 o 
  -1  -7  10      693.54      735.28    194.37 o 
   0  -7  10     2814.62     2951.25    100.43 o 
   1  -7  10       86.26       90.19     43.83 o 
   2  -7  10     2278.48     2342.50     57.87 o 
   3  -7  10      421.57      613.30     45.57 o 
   4  -7  10      972.06      907.19    139.35 o 
   5  -7  10     2700.81     2757.58    120.41 o 
   6  -7  10      113.22      117.40     55.82 o 
   7  -7  10     2553.41     2247.79    102.78 o 
  -5  -6  10      281.36      261.56    165.05 o 
  -4  -6  10     1808.27     2027.55    162.35 o 
  -3  -6  10      975.42     1239.80    166.86 o 
  -2  -6  10     1768.72     1907.90    189.86 o 
  -1  -6  10     1319.61     1456.19     92.45 o 
   0  -6  10       55.11       36.33     40.13 o 
   1  -6  10      117.05       72.03     35.11 o 
   2  -6  10      649.22      633.54     73.06 o 
   3  -6  10      450.37      661.36    116.80 o 
   4  -6  10      998.86     1069.75     60.25 o 
   5  -6  10      947.28     1247.94    101.02 o 
   6  -6  10      392.74      376.16     38.60 o 
   7  -6  10      935.26     1134.19    201.64 o 
  -5  -5  10      335.30      275.58     66.24 o 
  -4  -5  10      210.20      179.87     69.35 o 
  -3  -5  10     1915.03     2170.77    159.64 o 
  -2  -5  10      188.32      218.16     47.82 o 
  -1  -5  10     3681.78     3773.15    112.53 o 
   0  -5  10      961.25     1120.82    188.05 o 
   1  -5  10     1853.05     1784.88    127.62 o 
   2  -5  10      851.53      977.83     56.34 o 
   3  -5  10      112.52       66.95     54.39 o 
   4  -5  10      301.81      290.36     45.90 o 
   5  -5  10        0.03       -6.55     34.07 o 
   6  -5  10       96.07       65.28     33.15 o 
   7  -5  10        1.44       -6.41     28.88 o 
  -6  -4  10       46.59       21.18    118.60 o 
  -5  -4  10      280.29      476.24     95.61 o 
  -4  -4  10      237.05      236.41     90.88 o 
  -3  -4  10       10.64       71.07     50.79 o 
  -2  -4  10      545.20      537.13    102.82 o 
  -1  -4  10      780.26      827.56    117.25 o 
   0  -4  10      165.94      103.57     32.29 o 
   1  -4  10     3316.41     3337.72     79.75 o 
   2  -4  10       25.25       73.24     29.31 o 
   3  -4  10     5525.14     5330.08    160.63 o 
   4  -4  10       20.10       49.30     46.63 o 
   5  -4  10     3735.13     3468.80     91.61 o 
   6  -4  10        2.32       44.38     34.05 o 
   7  -4  10     1223.43     1147.23     89.22 o 
  -7  -3  10      660.34     1034.19    151.07 o 
  -6  -3  10      948.26     1008.23     83.36 o 
  -5  -3  10      357.33      359.36     57.99 o 
  -4  -3  10      375.37      359.37     66.22 o 
  -3  -3  10       20.69      -13.35     63.59 o 
  -2  -3  10      469.95      513.26     24.76 o 
  -1  -3  10     3559.17     3563.75    293.58 o 
   0  -3  10     3698.46     3670.63    159.19 o 
   1  -3  10    12921.04    12712.26    227.59 o 
   2  -3  10     5053.83     4921.28    149.59 o 
   3  -3  10    10319.95    10431.11    179.18 o 
   4  -3  10     2078.74     2259.61     78.66 o 
   5  -3  10     3663.89     3637.85    107.10 o 
   6  -3  10      193.03      227.03     71.98 o 
   7  -3  10      485.90      436.84     85.11 o 
  -7  -2  10      552.94      767.25    128.53 o 
  -6  -2  10      407.84      397.79     59.57 o 
  -5  -2  10      455.48      544.79     71.12 o 
  -4  -2  10     1727.06     1612.81    142.82 o 
  -3  -2  10       22.61       98.31     55.02 o 
  -2  -2  10     1491.96     1479.18     99.21 o 
  -1  -2  10        8.41       -9.02     42.39 o 
   0  -2  10      343.28      401.68     78.02 o 
   1  -2  10       11.32       27.58     32.92 o 
   2  -2  10       52.03       52.18     31.90 o 
   3  -2  10      183.34      162.98     47.15 o 
   4  -2  10      226.12      180.88     44.09 o 
   5  -2  10      239.48      296.70     48.11 o 
   6  -2  10      109.39       11.54     53.83 o 
   7  -2  10      216.58      282.04     50.56 o 
  -7  -1  10      101.37       50.41     51.63 o 
  -6  -1  10      567.90      559.69     62.39 o 
  -5  -1  10      510.41      589.52     71.94 o 
  -4  -1  10     1313.21     1462.80     51.98 o 
  -3  -1  10     2303.54     2335.11    120.86 o 
  -2  -1  10     3575.01     3748.45    142.51 o 
  -1  -1  10     4550.05     4488.91    281.40 o 
   0  -1  10     4534.65     4328.28    185.80 o 
   1  -1  10     3255.36     3282.41    122.73 o 
   2  -1  10     3719.42     3484.75    179.49 o 
   3  -1  10     1047.94     1114.40     73.20 o 
   4  -1  10      922.98     1028.90     62.97 o 
   5  -1  10      288.42      342.89     66.75 o 
   6  -1  10        1.13      -68.21     45.47 o 
   7  -1  10      177.09      179.00     73.65 o 
  -8   0  10       19.33       63.62     43.02 o 
  -7   0  10      279.70      190.55     28.69 o 
  -6   0  10       92.22       70.10     28.53 o 
  -5   0  10     3861.63     3771.84    103.12 o 
  -4   0  10     1977.16     2216.06    114.55 o 
  -3   0  10    12711.89    12171.64    339.13 o 
  -2   0  10     6341.71     6604.44    169.60 o 
  -1   0  10    14502.48    14441.52    410.38 o 
   0   0  10     8869.80     8496.84    261.00 o 
   1   0  10     2467.72     2401.58     90.92 o 
   2   0  10     3313.25     3366.38    115.01 o 
   3   0  10      468.75      458.28    138.45 o 
   4   0  10      255.11      219.62     53.93 o 
   5   0  10     2926.42     3176.50    131.08 o 
   6   0  10       30.98       26.52     55.78 o 
   7   0  10     2309.78     2494.74    114.03 o 
  -8   1  10     2069.50     1921.50     83.46 o 
  -7   1  10      243.96      301.03     57.56 o 
  -6   1  10     6094.19     6068.50    119.79 o 
  -5   1  10       25.84      -13.52     54.57 o 
  -4   1  10     7296.84     7234.43    225.48 o 
  -3   1  10      755.99      765.84     51.83 o 
  -2   1  10     3020.09     3133.52    123.11 o 
  -1   1  10     1432.10     1336.52    173.17 o 
   0   1  10       57.50       74.17     42.39 o 
   1   1  10     1165.24     1398.30    128.53 o 
   2   1  10      328.50      371.60     58.04 o 
   3   1  10       47.80       23.00     52.76 o 
   4   1  10      511.75      481.83    120.86 o 
   5   1  10       92.70      118.04     57.40 o 
   6   1  10      230.26      199.87     80.22 o 
  -8   2  10      668.90      428.87     50.71 o 
  -7   2  10     1322.30     1192.85     56.03 o 
  -6   2  10     2569.14     2584.26    179.59 o 
  -5   2  10     6097.45     6085.61    155.58 o 
  -4   2  10     6517.00     6712.21    205.64 o 
  -3   2  10    11151.70    11268.74    254.26 o 
  -2   2  10     8273.88     8234.02    175.80 o 
  -1   2  10    10406.18     9769.67    246.29 o 
   0   2  10     7806.81     7686.90    216.57 o 
   1   2  10     5069.92     4908.75    151.03 o 
   2   2  10     5225.36     4887.19    321.99 o 
   3   2  10     1036.65      825.72    271.93 o 
   4   2  10     1249.73     1167.84    119.18 o 
   5   2  10      261.22      211.70     68.84 o 
   6   2  10       44.46      137.74     60.74 o 
  -8   3  10       79.41       72.06     31.54 o 
  -7   3  10     1616.92     1672.36     60.76 o 
  -6   3  10      508.64      645.64    101.92 o 
  -5   3  10     2229.83     2416.29    104.62 o 
  -4   3  10     1512.10     1741.42     66.10 o 
  -3   3  10      568.68      637.21     76.66 o 
  -2   3  10     2708.10     2895.88    111.36 o 
  -1   3  10     1216.07     1226.54     91.77 o 
   0   3  10      660.80      598.71     65.18 o 
   1   3  10     7882.26     7682.66    286.82 o 
   2   3  10       13.00       79.10     65.19 o 
   3   3  10    10825.04    11354.72    453.45 o 
   4   3  10        7.31        1.37     50.06 o 
   5   3  10     5634.53     5417.74    216.46 o 
  -8   4  10     1225.14     1301.82    145.66 o 
  -7   4  10      978.58     1053.75     83.83 o 
  -6   4  10     1388.22     1353.14     65.82 o 
  -5   4  10      700.70      969.58     76.66 o 
  -4   4  10      117.53       81.56     32.62 o 
  -3   4  10       12.94       32.83     32.47 o 
  -2   4  10     1440.85     1410.11    225.48 o 
  -1   4  10      815.17      924.45    102.82 o 
   0   4  10     3647.80     3203.82    151.51 o 
   1   4  10     2293.79     2573.89    205.19 o 
   2   4  10     2466.52     2217.95    199.93 o 
   3   4  10     2494.70     2588.15    205.64 o 
   4   4  10      701.64      580.13    109.63 o 
   5   4  10     1330.78     1447.37    129.00 o 
  -7   5  10      340.07      297.40     78.39 o 
  -6   5  10      257.64      609.10    289.07 o 
  -5   5  10      425.70      494.80     50.96 o 
  -4   5  10      559.14      808.87    211.05 o 
  -3   5  10      301.88      357.89     46.48 o 
  -2   5  10     1192.37     1408.38     76.02 o 
  -1   5  10      405.72      363.36     57.36 o 
   0   5  10     1273.57     1227.02     91.51 o 
   1   5  10      148.24      228.91     64.62 o 
   2   5  10      432.63      482.13     82.37 o 
   3   5  10      118.85      245.32     92.73 o 
   4   5  10       49.57      -47.92     83.00 o 
  -7   6  10      137.42       77.58     28.14 o 
  -6   6  10       18.24       43.15     50.72 o 
  -5   6  10        0.26        1.58     54.57 o 
  -4   6  10        5.01       48.85     54.12 o 
  -3   6  10      277.82      394.82     58.32 o 
  -2   6  10      226.51      330.24    100.11 o 
  -1   6  10      788.36     1015.06     85.43 o 
   0   6  10      633.56      569.55    104.17 o 
   1   6  10     1076.48     1298.94    198.88 o 
   2   6  10      231.38      274.14     79.10 o 
   3   6  10      527.32      539.51    164.93 o 
  -6   7  10      164.89      154.61     65.35 o 
  -5   7  10     1165.01      993.04     95.15 o 
  -4   7  10     1623.72     1805.29    184.90 o 
  -3   7  10     2984.83     3091.98    148.82 o 
  -2   7  10     2783.40     2720.21    118.93 o 
  -1   7  10     2905.21     2589.98    157.64 o 
   0   7  10     1522.15     1295.15    107.48 o 
   1   7  10      940.58      865.43    114.55 o 
  -5   8  10       86.27      129.78     38.75 o 
  -4   8  10      147.92       95.61     47.43 o 
  -3   8  10        1.35       31.88     41.10 o 
  -2   8  10        9.08        7.36     45.07 o 
  -1   8  10       42.96       45.64     74.86 o 
   0   8  10        0.19      -84.05     83.86 o 
   0  -9  11       71.42      123.11     55.47 o 
   1  -9  11        7.98       83.07     83.88 o 
   2  -9  11       10.06       37.88     46.00 o 
   3  -9  11       42.41       36.81     42.84 o 
   4  -9  11        2.38      -26.99     40.82 o 
  -2  -8  11      480.43      559.13     95.61 o 
  -1  -8  11        6.65      120.37     94.25 o 
   0  -8  11      673.31      559.20     77.71 o 
   1  -8  11        1.05        7.89     40.14 o 
   2  -8  11      281.10      246.75     43.35 o 
   3  -8  11       28.59       39.34     43.34 o 
   4  -8  11       41.44       32.41     29.61 o 
   5  -8  11      104.45      147.24     55.84 o 
  -3  -7  11      130.00      168.21     59.95 o 
  -2  -7  11      271.11      264.42     58.99 o 
  -1  -7  11        4.55       49.00     43.35 o 
   0  -7  11        0.21       48.53     46.87 o 
   1  -7  11       44.29       36.24     43.04 o 
   2  -7  11     1135.84     1144.56     49.96 o 
   3  -7  11      343.17      322.41     53.67 o 
   4  -7  11     2207.72     2192.19     85.46 o 
   5  -7  11      512.72      460.08     56.03 o 
   6  -7  11     1452.78     1504.21    106.24 o 
  -4  -6  11       70.59      172.59     79.82 o 
  -3  -6  11      252.62      336.52     87.94 o 
  -2  -6  11        2.46       21.65     41.77 o 
  -1  -6  11      253.29      277.86     61.73 o 
   0  -6  11      359.86      449.80     65.41 o 
   1  -6  11     2011.62     2131.13     71.70 o 
   2  -6  11      474.05      595.04    165.05 o 
   3  -6  11     2948.28     3075.65     92.24 o 
   4  -6  11      527.29      645.13    111.84 o 
   5  -6  11     1511.24     1514.40     96.73 o 
   6  -6  11      257.77      202.43     42.18 o 
  -5  -5  11      530.94      540.87    230.90 o 
  -4  -5  11     2714.09     2902.36    130.70 o 
  -3  -5  11     2005.72     2219.19    125.54 o 
  -2  -5  11     3418.86     3464.65    120.21 o 
  -1  -5  11     3159.24     3321.41    151.07 o 
   0  -5  11     1898.59     1899.18     66.40 o 
   1  -5  11     3009.97     3013.98     84.88 o 
   2  -5  11      729.90      682.79    145.21 o 
   3  -5  11     2175.50     2252.38     81.09 o 
   4  -5  11       40.57       17.68     47.28 o 
   5  -5  11      523.99      405.57     50.02 o 
   6  -5  11       11.03        4.94     28.51 o 
   7  -5  11       26.33       11.89     39.57 o 
  -6  -4  11       17.36       56.06     66.78 o 
  -5  -4  11        0.11        0.27     41.10 o 
  -4  -4  11      141.01      362.45    101.92 o 
  -3  -4  11       10.10       76.31     43.35 o 
  -2  -4  11     1471.91     1639.15    257.05 o 
  -1  -4  11      101.31      126.79     27.06 o 
   0  -4  11     5160.29     5167.41     99.39 o 
   1  -4  11      653.15      569.07    190.04 o 
   2  -4  11     7343.76     7014.63    126.90 o 
   3  -4  11     1210.10     1231.34     60.44 o 
   4  -4  11     4920.50     4685.18    117.30 o 
   5  -4  11     1582.69     1767.89     77.06 o 
   6  -4  11     1374.25     1470.80     98.28 o 
   7  -4  11      965.28     1056.10     67.46 o 
  -6  -3  11      130.90      126.88     55.67 o 
  -5  -3  11      356.08      152.13     88.88 o 
  -4  -3  11     1309.38     1492.89    228.64 o 
  -3  -3  11     3766.82     3815.46    120.49 o 
  -2  -3  11     4663.79     4642.97    354.46 o 
  -1  -3  11     8941.14     8844.24    399.11 o 
   0  -3  11     4684.96     4413.26    231.80 o 
   1  -3  11     6397.36     6597.65    142.45 o 
   2  -3  11     2636.94     2449.62    144.76 o 
   3  -3  11      646.77      695.46     46.76 o 
   4  -3  11      712.05      815.03     51.79 o 
   5  -3  11      497.94      471.06     76.38 o 
   6  -3  11       51.83       19.38     38.16 o 
   7  -3  11     1618.20     1936.92    104.46 o 
  -7  -2  11       22.17       18.25     55.68 o 
  -6  -2  11     1622.42     1777.35     97.52 o 
  -5  -2  11      211.50      241.30     64.59 o 
  -4  -2  11     2818.11     2827.66     84.80 o 
  -3  -2  11      923.51      907.35     93.80 o 
  -2  -2  11     1890.51     2207.94    124.47 o 
  -1  -2  11     1607.71     1693.84    113.64 o 
   0  -2  11      863.38      829.52     74.29 o 
   1  -2  11     1266.33     1249.68     69.60 o 
   2  -2  11      102.64      173.71     34.49 o 
   3  -2  11      397.66      362.35     47.50 o 
   4  -2  11       50.27       79.55     34.77 o 
   5  -2  11      212.20      180.00     44.10 o 
   6  -2  11       49.14       69.59     41.81 o 
   7  -2  11      169.60      218.12     77.77 o 
  -7  -1  11        7.29      -78.40     57.88 o 
  -6  -1  11        6.77       23.74     23.60 o 
  -5  -1  11        0.31        5.64     44.70 o 
  -4  -1  11      127.32       92.15     84.33 o 
  -3  -1  11      102.00      151.53     62.23 o 
  -2  -1  11      816.96     1162.60     97.41 o 
  -1  -1  11      390.35      436.41     61.87 o 
   0  -1  11     1564.60     1564.60     89.15 o 
   1  -1  11      676.17      824.49     62.67 o 
   2  -1  11     1117.97      871.36    158.74 o 
   3  -1  11     1338.59     1417.36    101.42 o 
   4  -1  11      249.03      256.94     45.87 o 
   5  -1  11     1003.96      999.56    125.69 o 
   6  -1  11       48.11       92.72     50.51 o 
  -7   0  11     1193.42     1006.58     79.09 o 
  -6   0  11     1957.18     1934.12     55.70 o 
  -5   0  11     3137.22     3077.76     98.56 o 
  -4   0  11     3997.50     4442.04    174.98 o 
  -3   0  11     3208.71     3111.68    148.82 o 
  -2   0  11     2176.81     2073.81    203.84 o 
  -1   0  11      178.95      116.35     89.74 o 
   0   0  11       58.23       70.17     39.55 o 
   1   0  11     1561.55     1524.15    116.80 o 
   2   0  11      932.27     1032.27    135.29 o 
   3   0  11     3346.71     3198.84    152.66 o 
   4   0  11     2034.90     2147.39    105.56 o 
   5   0  11     3165.21     3423.60    269.53 o 
   6   0  11      984.04     1204.72     95.37 o 
  -7   1  11     1238.89     1286.61     61.52 o 
  -6   1  11       22.52       41.61     25.41 o 
  -5   1  11      773.06      753.94     72.20 o 
  -4   1  11       16.72       -7.22     44.19 o 
  -3   1  11        6.96       -6.85     32.02 o 
  -2   1  11       57.76       92.59     68.55 o 
  -1   1  11      675.67      642.12     57.92 o 
   0   1  11      201.19      216.72     60.86 o 
   1   1  11     2213.23     2118.76    204.29 o 
   2   1  11       58.38       83.67     48.54 o 
   3   1  11     2515.68     2458.37    143.99 o 
   4   1  11        0.89      -17.68    110.94 o 
   5   1  11     1069.63     1099.90    122.92 o 
   6   1  11        0.24       41.56     61.03 o 
  -7   2  11      270.26      282.14    105.83 o 
  -6   2  11      930.19      849.33     44.29 o 
  -5   2  11      872.28      849.62     82.08 o 
  -4   2  11     2579.69     2309.86    120.86 o 
  -3   2  11     2624.41     2652.08     90.23 o 
  -2   2  11     3565.04     3490.18    133.14 o 
  -1   2  11     4230.52     4076.42    124.24 o 
   0   2  11     1578.87     1613.26    143.01 o 
   1   2  11     1624.86     1552.51    156.49 o 
   2   2  11      590.64      594.89    139.35 o 
   3   2  11      103.88      205.00     61.42 o 
   4   2  11      190.19      276.93    170.02 o 
   5   2  11       16.16        5.58    134.39 o 
  -7   3  11      140.70      109.50     29.84 o 
  -6   3  11      605.66      784.28     54.80 o 
  -5   3  11       19.74       54.12     82.98 o 
  -4   3  11        1.28       42.93     37.91 o 
  -3   3  11      418.01      507.59     60.44 o 
  -2   3  11     2890.66     2956.71    163.60 o 
  -1   3  11     1411.91     1426.02     81.28 o 
   0   3  11     9644.63     9025.95    436.54 o 
   1   3  11      285.01      342.27     63.62 o 
   2   3  11     8234.70     7726.51    231.72 o 
   3   3  11        5.75       62.97     82.08 o 
   4   3  11     2694.59     2569.84    259.76 o 
   5   3  11      137.89      102.01    118.93 o 
  -7   4  11      239.92      317.21     45.35 o 
  -6   4  11      628.08      199.80    121.76 o 
  -5   4  11      587.62      489.75     72.15 o 
  -4   4  11     1059.71      945.83    120.86 o 
  -3   4  11     3244.17     3118.69    133.49 o 
  -2   4  11     1273.34     1290.48     91.10 o 
  -1   4  11     4281.12     4470.63    140.24 o 
   0   4  11      927.65     1126.86    136.19 o 
   1   4  11     3009.30     2913.61    133.60 o 
   2   4  11      317.76      312.81     75.22 o 
   3   4  11      661.65      662.06    115.20 o 
   4   4  11       59.47      151.79     96.96 o 
  -7   5  11      834.36      779.55     54.39 o 
  -6   5  11     1765.99     1226.66    821.66 o 
  -5   5  11     2389.55     2532.46    100.11 o 
  -4   5  11     2874.73     2845.76     97.85 o 
  -3   5  11     3075.79     3214.68    134.03 o 
  -2   5  11     1793.27     1767.09     88.95 o 
  -1   5  11     1709.40     1621.69    163.25 o 
   0   5  11      879.53      768.72    144.37 o 
   1   5  11      516.49      272.28    182.64 o 
   2   5  11      495.16      607.98    111.43 o 
   3   5  11       61.66      101.04    142.06 o 
  -6   6  11      218.75      182.77     65.82 o 
  -5   6  11        7.78       56.73     45.05 o 
  -4   6  11     1162.95     1391.73    138.45 o 
  -3   6  11        0.07      -21.56     45.33 o 
  -2   6  11     2850.01     2815.22    270.58 o 
  -1   6  11      264.15      206.57     62.80 o 
   0   6  11     2448.92     2346.07    219.62 o 
   1   6  11     1073.71     1279.09    119.96 o 
   2   6  11      802.20      840.85    180.43 o 
  -5   7  11     2161.79     1989.99     85.00 o 
  -4   7  11     1070.63     1026.23    120.86 o 
  -3   7  11     1304.02     1434.66    257.50 o 
  -2   7  11      304.32      233.28     78.02 o 
  -1   7  11      211.26      161.65     76.72 o 
   0   7  11        8.16       66.56     61.89 o 
  -1  -8  12       97.14      114.27     74.41 o 
   0  -8  12      178.59      190.19     51.95 o 
   1  -8  12      432.69      330.07     64.69 o 
   2  -8  12       10.86       33.37     45.59 o 
   3  -8  12      602.06      596.90     72.87 o 
   4  -8  12       13.99      -19.67     31.03 o 
  -3  -7  12       10.21      -29.27     61.95 o 
  -2  -7  12       70.69      103.33     69.90 o 
  -1  -7  12      305.45      269.90     57.40 o 
   0  -7  12      836.20      897.71     96.96 o 
   1  -7  12      599.30      703.44     70.38 o 
   2  -7  12     2116.22     1947.62     90.40 o 
   3  -7  12      361.04      280.45     55.71 o 
   4  -7  12     1338.64     1384.33    145.21 o 
   5  -7  12       53.77       31.29     49.42 o 
  -4  -6  12      239.60      218.68     67.28 o 
  -3  -6  12      574.87      661.04    110.04 o 
  -2  -6  12     1403.66     1772.27    118.08 o 
  -1  -6  12     1125.10     1362.31     83.54 o 
   0  -6  12     2795.60     2742.06    108.46 o 
   1  -6  12     1006.14      960.64    127.62 o 
   2  -6  12     2197.96     2059.69    187.15 o 
   3  -6  12      195.08      220.58     70.10 o 
   4  -6  12      732.27      799.71     80.27 o 
   5  -6  12       92.62       89.48     45.91 o 
   6  -6  12       62.64       53.99     55.67 o 
  -4  -5  12      167.40      138.64     59.30 o 
  -3  -5  12      351.50      346.09    110.94 o 
  -2  -5  12      529.24      589.42     66.32 o 
  -1  -5  12      337.76      342.29     16.70 o 
   0  -5  12     1253.11     1151.82     42.61 o 
   1  -5  12       40.38       41.94     36.99 o 
   2  -5  12      634.93      671.80     70.35 o 
   3  -5  12        1.47       50.10     93.80 o 
   4  -5  12       40.17        8.68     33.08 o 
   5  -5  12        0.06      -47.09     32.65 o 
   6  -5  12       21.56       72.41     36.54 o 
  -5  -4  12      112.27       65.48     54.57 o 
  -4  -4  12      130.67      201.50     57.39 o 
  -3  -4  12      475.59      542.82    153.78 o 
  -2  -4  12       18.57       29.71     47.51 o 
  -1  -4  12     1377.92     1331.64     41.29 o 
   0  -4  12       27.21      -10.07     30.76 o 
   1  -4  12     1879.06     1857.18     66.49 o 
   2  -4  12      613.34      544.66     45.25 o 
   3  -4  12      928.59     1033.64     53.53 o 
   4  -4  12     1235.12     1169.69     67.28 o 
   5  -4  12       82.96      122.28     42.28 o 
   6  -4  12     1272.65     1244.66    151.36 o 
  -6  -3  12      422.79      457.70     73.91 o 
  -5  -3  12     2070.08     2073.40    317.03 o 
  -4  -3  12     2579.97     2405.52    111.29 o 
  -3  -3  12     1945.33     1901.11    121.76 o 
  -2  -3  12     4288.54     4022.00    113.19 o 
  -1  -3  12      394.22      403.60     55.02 o 
   0  -3  12     1739.61     1710.69     66.74 o 
   1  -3  12      268.23      280.38     40.15 o 
   2  -3  12        1.20        7.24     33.95 o 
   3  -3  12     2041.19     1999.37     81.87 o 
   4  -3  12     1165.30     1382.47     65.94 o 
   5  -3  12     1637.80     1701.26     85.41 o 
   6  -3  12     1261.96     1387.09     90.84 o 
  -6  -2  12      681.44      627.57    124.34 o 
  -5  -2  12     2633.55     2480.91    110.31 o 
  -4  -2  12     1928.56     1712.14     97.85 o 
  -3  -2  12     3150.70     2997.14    157.84 o 
  -2  -2  12     3014.65     2842.90    150.62 o 
  -1  -2  12     1673.85     2029.36    214.66 o 
   0  -2  12     2093.26     2191.57    113.95 o 
   1  -2  12      492.16      526.57     57.92 o 
   2  -2  12      592.89      654.29    100.01 o 
   3  -2  12       54.32       43.13     33.29 o 
   4  -2  12       11.90       52.51     43.07 o 
   5  -2  12       76.28       41.19     43.08 o 
   6  -2  12        4.73        2.01     56.29 o 
  -7  -1  12       32.74      -14.27     43.68 o 
  -6  -1  12       45.02      137.55     98.31 o 
  -5  -1  12      324.43      269.79     22.07 o 
  -4  -1  12     1030.74      965.63     37.74 o 
  -3  -1  12     1580.21     1543.21    186.70 o 
  -2  -1  12     3615.80     4068.64    282.31 o 
  -1  -1  12     4133.71     4631.92    207.25 o 
   0  -1  12     7066.21     7034.82    179.08 o 
   1  -1  12     4606.01     4671.49    141.26 o 
   2  -1  12     6656.32     6492.61    176.16 o 
   3  -1  12     2827.57     3185.83    120.67 o 
   4  -1  12     3914.13     4001.14    121.82 o 
   5  -1  12     1169.01     1352.24     94.12 o 
   6  -1  12     1461.67     1586.57    303.50 o 
  -7   0  12      493.39      446.26     75.30 o 
  -6   0  12      634.53      635.04     47.38 o 
  -5   0  12      104.58       76.77     45.26 o 
  -4   0  12      167.63      107.33     60.43 o 
  -3   0  12      363.78      403.17    128.08 o 
  -2   0  12      541.66      440.88     54.75 o 
  -1   0  12     2741.43     2739.14    135.29 o 
   0   0  12     3747.45     3786.14    125.33 o 
   1   0  12     4040.50     3844.97    153.97 o 
   2   0  12     8306.96     8008.60    830.23 o 
   3   0  12     1410.59     1505.61    119.51 o 
   4   0  12     5914.80     5753.37    221.73 o 
   5   0  12       18.20      -19.10     45.11 o 
   6   0  12     1489.27     1798.67    123.75 o 
  -7   1  12      483.23      440.45     38.97 o 
  -6   1  12      189.57      139.09     61.70 o 
  -5   1  12      231.07      238.79     35.78 o 
  -4   1  12     1028.72      879.39     91.10 o 
  -3   1  12       57.51       42.55     43.74 o 
  -2   1  12     2446.98     2576.61     96.91 o 
  -1   1  12      600.60      515.02     58.41 o 
   0   1  12     2551.69     2355.93    128.98 o 
   1   1  12      476.27      523.17     65.10 o 
   2   1  12      808.35      747.04     74.86 o 
   3   1  12      274.21      245.44     64.18 o 
   4   1  12      252.83      242.91     96.50 o 
   5   1  12       24.80       21.05     52.77 o 
  -7   2  12        0.37      -61.49     40.99 o 
  -6   2  12       58.14        6.53     36.51 o 
  -5   2  12       84.13       64.04     92.90 o 
  -4   2  12       92.96      125.37     57.72 o 
  -3   2  12     1067.57     1043.77     66.88 o 
  -2   2  12      207.94      205.69     47.08 o 
  -1   2  12     1571.41     1504.98     98.55 o 
   0   2  12      289.27      278.83     55.34 o 
   1   2  12      841.29     1108.93    120.86 o 
   2   2  12      345.08      239.66     64.07 o 
   3   2  12      659.39      810.14    109.79 o 
   4   2  12      323.17      453.75     97.53 o 
   5   2  12      394.69      237.41    127.00 o 
  -7   3  12       12.69       44.51     39.19 o 
  -6   3  12      320.28      315.01     56.40 o 
  -5   3  12      450.98      507.79     76.66 o 
  -4   3  12     1855.48     1772.87     81.09 o 
  -3   3  12     1694.73     2022.47     88.31 o 
  -2   3  12     2426.58     2345.80     97.91 o 
  -1   3  12     1396.85     1514.82    133.94 o 
   0   3  12     1854.24     1828.16    164.15 o 
   1   3  12      212.74      218.29     61.77 o 
   2   3  12      406.38      332.27     88.61 o 
   3   3  12       27.58       75.15    191.66 o 
   4   3  12       38.31      151.27    110.04 o 
  -6   4  12      459.17      375.72     52.89 o 
  -5   4  12     2185.81     2423.50    222.78 o 
  -4   4  12     1409.78     1254.05    164.15 o 
  -3   4  12     1839.03     1828.46    171.37 o 
  -2   4  12     2390.20     2165.73     99.19 o 
  -1   4  12      304.07      211.38     54.67 o 
   0   4  12      909.45      794.64    102.13 o 
   1   4  12       68.11      170.90    113.19 o 
   2   4  12        6.09       23.73     57.36 o 
   3   4  12      449.41      500.49    111.49 o 
  -6   5  12      544.07      192.07    206.54 o 
  -5   5  12      767.66      808.58     61.77 o 
  -4   5  12     1163.39     1275.82    101.47 o 
  -3   5  12      717.93      800.72     74.86 o 
  -2   5  12     1198.73     1172.51    199.78 o 
  -1   5  12      608.84      462.61    123.57 o 
   0   5  12      255.15      179.93     80.02 o 
   1   5  12      116.49      116.20    112.74 o 
   2   5  12        2.16       90.16    155.58 o 
  -5   6  12      340.07      312.32     63.74 o 
  -4   6  12       31.33       31.96     46.22 o 
  -3   6  12      748.13      787.57    112.74 o 
  -2   6  12      199.56      129.84     90.64 o 
  -1   6  12      518.02      389.39     93.97 o 
   0   6  12     1035.61     1324.38    155.58 o 
   1   6  12      174.67       52.76     81.13 o 
  -3   7  12      303.27      262.61     76.04 o 
  -2   7  12       47.04      160.69     75.61 o 
  -1   7  12      968.87     1170.17    330.11 o 
   1  -8  13      388.58      374.65     58.29 o 
   2  -8  13     1110.13     1121.02    104.40 o 
  -2  -7  13      555.08      635.79    115.90 o 
  -1  -7  13      679.00      538.52     86.54 o 
   0  -7  13      474.45      527.33    107.33 o 
   1  -7  13      594.02      441.24     49.97 o 
   2  -7  13       46.55       79.45     45.10 o 
   3  -7  13      368.39      340.14     48.11 o 
   4  -7  13      247.61      203.64     49.31 o 
  -3  -6  13     1450.22     1555.83    175.70 o 
  -2  -6  13      316.94      372.90     81.08 o 
  -1  -6  13      913.17     1019.77    349.50 o 
   0  -6  13      260.70      222.60     33.66 o 
   1  -6  13       70.62      126.45     73.06 o 
   2  -6  13        0.58      -24.82     35.22 o 
   3  -6  13      153.25      215.50     58.25 o 
   4  -6  13      189.74      189.89     66.74 o 
   5  -6  13      306.59      347.69     60.58 o 
  -4  -5  13       95.10      138.87    128.98 o 
  -3  -5  13       92.72      114.96     67.33 o 
  -2  -5  13      840.64      962.17     98.06 o 
  -1  -5  13      168.34       93.56     40.59 o 
   0  -5  13     1394.78     1328.38     79.81 o 
   1  -5  13      300.49      311.34     62.68 o 
   2  -5  13      651.22      570.01     51.06 o 
   3  -5  13      256.69      302.48     71.70 o 
   4  -5  13      257.65      239.59     45.20 o 
   5  -5  13      147.62       44.77     35.34 o 
  -5  -4  13       38.87       48.81     66.48 o 
  -4  -4  13       43.80       63.16     62.77 o 
  -3  -4  13      190.18      218.63     95.51 o 
  -2  -4  13        0.68      -16.57     15.33 o 
  -1  -4  13      213.85      207.06     37.69 o 
   0  -4  13      334.82      377.90     70.80 o 
   1  -4  13       63.96       47.60     34.69 o 
   2  -4  13     1191.93     1331.54    127.19 o 
   3  -4  13        3.07      -18.03     34.65 o 
   4  -4  13     1303.76     1294.72     67.38 o 
   5  -4  13       24.54        0.30     37.69 o 
  -5  -3  13      471.97      363.83     68.23 o 
  -4  -3  13      215.72      274.40     74.14 o 
  -3  -3  13       28.02        5.78     17.05 o 
  -2  -3  13      259.75      143.17     62.68 o 
  -1  -3  13      454.55      430.74     35.46 o 
   0  -3  13     3141.94     3380.72    298.54 o 
   1  -3  13     1835.66     1756.88     91.39 o 
   2  -3  13     4766.66     4616.90    121.15 o 
   3  -3  13     1536.35     1599.58    122.77 o 
   4  -3  13     3019.12     3194.09    103.80 o 
   5  -3  13      422.90      407.85     68.61 o 
  -6  -2  13      324.64      420.01     70.45 o 
  -5  -2  13      789.27     1019.86     83.54 o 
  -4  -2  13      225.45      208.73     29.43 o 
  -3  -2  13     1922.87     2194.41    147.02 o 
  -2  -2  13       98.64       82.98     65.84 o 
  -1  -2  13     1725.01     1678.50    125.37 o 
   0  -2  13       24.77       12.93     46.44 o 
   1  -2  13      460.40      320.57     90.87 o 
   2  -2  13       79.49      122.82     43.01 o 
   3  -2  13       36.79       29.64     47.07 o 
   4  -2  13      113.87      117.70     43.54 o 
   5  -2  13        0.44      -23.83     39.95 o 
  -6  -1  13        9.63      -22.70     53.49 o 
  -5  -1  13       13.69       51.25     28.85 o 
  -4  -1  13      173.15      164.15     70.35 o 
  -3  -1  13      227.57      239.92     75.76 o 
  -2  -1  13      595.89      616.02     93.80 o 
  -1  -1  13      943.91      965.15     71.35 o 
   0  -1  13      953.28      927.32     90.36 o 
   1  -1  13     1655.35     1638.99    156.94 o 
   2  -1  13      958.67     1177.93     84.36 o 
   3  -1  13     1392.49     1585.58    120.63 o 
   4  -1  13      318.13      346.88     55.29 o 
   5  -1  13      328.58      367.04     60.58 o 
  -6   0  13      121.86       56.77     25.95 o 
  -5   0  13      179.13      189.93     33.83 o 
  -4   0  13     2326.07     2298.13    145.21 o 
  -3   0  13      987.03     1241.06    110.04 o 
  -2   0  13     5984.68     5886.88    166.03 o 
  -1   0  13     2657.17     2748.51    172.27 o 
   0   0  13     4743.51     4644.06    174.58 o 
   1   0  13     1861.27     1848.85    112.29 o 
   2   0  13      868.14      827.58     78.06 o 
   3   0  13      140.43       97.63     87.04 o 
   4   0  13      160.24      108.66     68.87 o 
   5   0  13        5.20       -5.75     53.69 o 
  -6   1  13      141.18      182.39     35.67 o 
  -5   1  13     5540.11     5717.12    135.15 o 
  -4   1  13       24.69       19.84     95.61 o 
  -3   1  13     5689.55     5502.92    156.25 o 
  -2   1  13       14.26       79.09     43.31 o 
  -1   1  13     1708.60     1630.37    146.27 o 
   0   1  13        0.34      -39.52     57.27 o 
   1   1  13      128.65       72.38     50.19 o 
   2   1  13        0.58       64.28     65.52 o 
   3   1  13        5.83      131.27     59.96 o 
   4   1  13       30.05      192.91     80.34 o 
  -6   2  13      471.48      414.17     48.66 o 
  -5   2  13      778.93      900.13    100.11 o 
  -4   2  13     1682.48     1897.67    130.78 o 
  -3   2  13     2195.51     2478.27    125.56 o 
  -2   2  13     2388.81     2399.86    104.95 o 
  -1   2  13     3909.41     3987.92    137.32 o 
   0   2  13     2927.03     3054.99    267.42 o 
   1   2  13     3691.03     3647.53    183.70 o 
   2   2  13     1795.81     1752.32    261.11 o 
   3   2  13     1499.82     1627.77    116.81 o 
   4   2  13      689.90      775.60    184.90 o 
  -6   3  13     1151.16      834.23    505.99 o 
  -5   3  13      442.02      380.62    129.88 o 
  -4   3  13     1265.55     1362.50     80.52 o 
  -3   3  13      620.70      595.10     79.70 o 
  -2   3  13      217.19      158.58     51.19 o 
  -1   3  13      272.81      269.13     58.04 o 
   0   3  13      272.49      276.98     62.79 o 
   1   3  13        5.32       44.15     54.39 o 
   2   3  13     2265.63     2007.61    130.28 o 
   3   3  13       47.77       91.76     86.23 o 
  -6   4  13      233.07      207.45     71.25 o 
  -5   4  13     1071.02     1277.14    118.15 o 
  -4   4  13       28.85        9.56     45.47 o 
  -3   4  13       91.60      140.88     58.29 o 
  -2   4  13      192.44      325.77    131.68 o 
  -1   4  13      342.46      328.66     65.39 o 
   0   4  13      873.21      774.04     88.12 o 
   1   4  13      667.56      672.32     90.54 o 
   2   4  13     1005.42     1096.61    138.35 o 
  -5   5  13       19.25       63.46     50.13 o 
  -4   5  13      109.79      184.01     51.47 o 
  -3   5  13      161.70      217.85     55.85 o 
  -2   5  13      135.12      138.20     55.21 o 
  -1   5  13      317.82      189.03    106.87 o 
   0   5  13      133.36      169.11    114.80 o 
   1   5  13      154.64      264.87    147.47 o 
  -4   6  13       12.45       38.78     53.24 o 
  -3   6  13       36.19      -10.61    101.47 o 
  -2   6  13      169.58      254.24    107.33 o 
  -1   6  13      279.04      295.71    117.70 o 
   0  -7  14        9.99       36.59     56.16 o 
   1  -7  14        0.07       20.50     28.43 o 
   2  -7  14       87.57       97.91     44.19 o 
  -2  -6  14      214.16      313.77     67.28 o 
  -1  -6  14      265.78      317.19     75.40 o 
   0  -6  14       67.97        8.93     76.55 o 
   1  -6  14      642.95      753.04     72.61 o 
   2  -6  14      724.76      722.99     74.49 o 
   3  -6  14      583.65      516.29     72.61 o 
   4  -6  14      832.97      719.06     91.55 o 
  -3  -5  14     1213.39     1247.15     98.50 o 
  -2  -5  14      607.09      603.04     75.22 o 
  -1  -5  14     1534.65     1779.52    143.41 o 
   0  -5  14     1149.18     1192.19     63.59 o 
   1  -5  14     1254.31     1112.37     58.82 o 
   2  -5  14     1289.39     1175.29     75.99 o 
   3  -5  14      498.66      413.32     73.68 o 
   4  -5  14      666.10      509.91     76.19 o 
  -4  -4  14       11.93        1.62     56.60 o 
  -3  -4  14       15.62       39.12     48.07 o 
  -2  -4  14       74.74       62.23     72.15 o 
  -1  -4  14      388.47      275.21     81.17 o 
   0  -4  14       28.27       75.20     30.57 o 
   1  -4  14     1298.87     1260.44    202.94 o 
   2  -4  14       13.96      -34.05     34.75 o 
   3  -4  14     1989.26     1661.03     75.28 o 
   4  -4  14      254.08      177.65     52.00 o 
   5  -4  14     1138.59     1168.83     73.88 o 
  -4  -3  14      114.13      126.13     68.15 o 
  -3  -3  14     1518.52     1629.80    141.60 o 
  -2  -3  14     1181.91     1277.70    249.39 o 
  -1  -3  14     2382.49     2183.49    201.13 o 
   0  -3  14     1983.61     1917.68    178.58 o 
   1  -3  14     1858.08     1775.02     68.70 o 
   2  -3  14      852.19     1019.03    125.18 o 
   3  -3  14      704.02      542.94     60.70 o 
   4  -3  14       32.34       14.12     46.20 o 
   5  -3  14       78.61      127.24     60.56 o 
  -5  -2  14      676.98      677.81    101.47 o 
  -4  -2  14       48.84      149.92     53.87 o 
  -3  -2  14     1201.78     1469.25    140.70 o 
  -2  -2  14      272.70      372.50    156.04 o 
  -1  -2  14     1148.48      990.33    197.52 o 
   0  -2  14      383.78      329.07     60.43 o 
   1  -2  14      386.82      177.57     93.99 o 
   2  -2  14      358.48      385.63     77.05 o 
   3  -2  14       65.13       16.97     48.96 o 
   4  -2  14      421.09      441.05     57.98 o 
   5  -2  14       59.28       50.55     67.83 o 
  -5  -1  14       52.36      134.81     52.59 o 
  -4  -1  14       36.81      118.15     73.06 o 
  -3  -1  14      118.88      146.11     77.57 o 
  -2  -1  14        0.09       22.55    106.43 o 
  -1  -1  14      128.95      137.72     66.74 o 
   0  -1  14       40.26       -3.49     40.31 o 
   1  -1  14      251.34      331.97     61.88 o 
   2  -1  14      194.78      121.24     54.19 o 
   3  -1  14      128.86      138.68     55.54 o 
   4  -1  14      322.94      438.90     80.49 o 
  -5   0  14     1229.00     1130.81     78.39 o 
  -4   0  14     1245.18     1122.01    121.76 o 
  -3   0  14     2048.30     2126.77    148.82 o 
  -2   0  14      547.27      813.21    136.19 o 
  -1   0  14     1226.01     1005.97    239.92 o 
   0   0  14       86.55      139.14     93.35 o 
   1   0  14       23.22        4.30     55.47 o 
   2   0  14      756.72      880.47     84.75 o 
   3   0  14      301.43      371.05     71.78 o 
   4   0  14     1100.67     1058.48    175.43 o 
  -5   1  14       13.54      121.76     72.15 o 
  -4   1  14      717.81      598.89     97.41 o 
  -3   1  14      114.37      156.04     75.76 o 
  -2   1  14      134.92      104.45     56.82 o 
  -1   1  14      190.96      199.09     56.86 o 
   0   1  14       50.16       -2.12     43.14 o 
   1   1  14      170.26      173.08     58.81 o 
   2   1  14      805.89      687.04     84.10 o 
   3   1  14       78.39       96.34     62.15 o 
   4   1  14      817.89      867.18    119.18 o 
  -5   2  14      254.69      143.41    121.76 o 
  -4   2  14      493.83      349.05     84.78 o 
  -3   2  14     1216.18     1140.63    185.80 o 
  -2   2  14      928.53     1095.87    181.74 o 
  -1   2  14     1719.15     1655.98    101.45 o 
   0   2  14      840.95      813.47     83.46 o 
   1   2  14     1056.43     1084.34    162.35 o 
   2   2  14      460.86      555.19    141.60 o 
   3   2  14      522.71      464.46    107.17 o 
  -5   3  14      243.07      248.03     84.78 o 
  -4   3  14       86.22       65.44     56.60 o 
  -3   3  14        5.95        9.43     41.96 o 
  -2   3  14      571.95      468.51     94.25 o 
  -1   3  14      681.82      909.47    195.72 o 
   0   3  14      679.23      735.73     84.20 o 
   1   3  14     1882.07     1938.25    170.02 o 
   2   3  14      293.81      411.19     84.12 o 
  -5   4  14      904.27      947.94    115.45 o 
  -4   4  14      115.76      -63.55     59.13 o 
  -3   4  14     1570.14     1642.87    148.82 o 
  -2   4  14      840.00      922.92    100.67 o 
  -1   4  14     1349.33     1325.51    213.76 o 
   0   4  14     1277.83     1282.20    108.61 o 
   1   4  14      682.51      624.45     93.30 o 
  -3   5  14     1302.28     1271.45    207.90 o 
  -2   5  14      881.87     1006.64     92.79 o 
  -1   5  14     1232.81     1093.79    193.01 o 
   0  -6  15      564.28      649.39    109.13 o 
   1  -6  15      948.08      980.91     80.73 o 
   2  -6  15      258.40      519.74    289.97 o 
  -2  -5  15      283.47      319.31     68.84 o 
  -1  -5  15      332.85      239.92     91.10 o 
   0  -5  15      207.52      254.06    113.64 o 
   1  -5  15      487.00      503.85     49.52 o 
   2  -5  15       89.66      159.71     59.70 o 
   3  -5  15      284.39      695.39    111.84 o 
  -3  -4  15      122.90      141.94     60.14 o 
  -2  -4  15       70.27      158.74    148.82 o 
  -1  -4  15       75.09        9.54     24.60 o 
   0  -4  15      248.20      290.15     43.24 o 
   1  -4  15        0.26      -18.03     36.58 o 
   2  -4  15      193.80      192.76     42.29 o 
   3  -4  15       97.19       99.56     47.25 o 
  -3  -3  15      827.49      641.28    197.52 o 
  -2  -3  15     1262.74     1207.97    107.33 o 
  -1  -3  15      969.04      900.57    138.00 o 
   0  -3  15      176.42      112.76     74.86 o 
   1  -3  15      327.45      298.56     45.50 o 
   2  -3  15      183.29      123.05     56.72 o 
   3  -3  15       26.68      -27.98     37.88 o 
   4  -3  15      668.34      765.66    157.72 o 
  -4  -2  15     1576.32      989.12    656.61 o 
  -3  -2  15      922.29     1253.69    140.70 o 
  -2  -2  15     1514.35     2093.40    162.35 o 
  -1  -2  15     1856.53     2029.36    161.45 o 
   0  -2  15      910.91     1050.92     88.40 o 
   1  -2  15     1889.84     2170.75    125.27 o 
   2  -2  15      474.51      567.97     64.45 o 
   3  -2  15      621.32      639.40     76.09 o 
   4  -2  15       63.37      140.58     50.46 o 
  -4  -1  15       13.80      142.51    138.90 o 
  -3  -1  15      185.74      116.35     78.47 o 
  -2  -1  15      366.47      463.60    101.92 o 
  -1  -1  15      604.68      524.37     71.86 o 
   0  -1  15      999.17     1175.10     92.43 o 
   1  -1  15     1232.48     1292.33    224.58 o 
   2  -1  15      801.33     1014.86     92.96 o 
   3  -1  15     1559.02     1944.18    350.23 o 
  -4   0  15      103.30        3.61    105.53 o 
  -3   0  15        1.59      -22.55     66.74 o 
  -2   0  15      271.42      307.22     69.90 o 
  -1   0  15      466.15      474.31     71.49 o 
   0   0  15     1315.33     1186.98     95.79 o 
   1   0  15     1668.94     2006.59    174.98 o 
   2   0  15     1106.54     1309.52    103.63 o 
   3   0  15     2087.87     1968.56    207.38 o 
  -4   1  15       20.35      160.54    134.39 o 
  -3   1  15     1001.32     1046.25    125.37 o 
  -2   1  15       42.55      146.74     56.59 o 
  -1   1  15     1899.33     1977.71    137.55 o 
   0   1  15      135.66       35.76     51.62 o 
   1   1  15     1354.70     1316.96    116.80 o 
   2   1  15       61.06      116.24     80.25 o 
  -4   2  15        4.26      -81.17     75.76 o 
  -3   2  15       44.21       81.97     62.37 o 
  -2   2  15      138.02      138.05     72.79 o 
  -1   2  15       23.38       74.02     68.42 o 
   0   2  15      130.11      111.88     84.78 o 
   1   2  15       82.06      298.71    161.45 o 
   2   2  15       66.46       76.55     64.34 o 
  -4   3  15      172.13      198.43     87.49 o 
  -3   3  15      912.03      790.76     98.76 o 
  -2   3  15      536.75      622.35     93.69 o 
  -1   3  15     1220.02     1255.24    124.02 o 
   0   3  15      355.97      402.42     79.72 o 
   1   3  15      506.26      507.04     88.85 o 
  -2   4  15      525.49      496.70     92.64 o 
  -1   4  15      435.63      367.15     92.89 o 
  -1  -4  16        7.03      120.86     89.29 o 
   0  -4  16       79.48       70.30     50.68 o 
   1  -4  16      146.39      131.64     89.74 o 
  -2  -3  16       11.61      150.62     91.10 o 
  -1  -3  16      229.24      315.56     61.07 o 
   0  -3  16      299.72      250.83     47.41 o 
   1  -3  16     1131.74     1331.11    140.06 o 
   2  -3  16      575.12      555.42     70.08 o 
  -3  -2  16       70.99       30.67     79.37 o 
  -2  -2  16     1081.34     1103.97    143.41 o 
  -1  -2  16       42.92       79.37    142.51 o 
   0  -2  16      759.03      621.82    262.00 o 
   1  -2  16        1.53       54.11     45.50 o 
   2  -2  16      305.67      271.91     72.38 o 
  -3  -1  16        8.21      -26.16     74.86 o 
  -2  -1  16       67.00       30.67    129.88 o 
  -1  -1  16        5.76      -63.94     65.99 o 
   0  -1  16      454.18      464.35     91.56 o 
   1  -1  16       47.50       98.97     71.65 o 
   2  -1  16      615.76      513.44    140.62 o 
  -3   0  16      765.78     1031.82    133.49 o 
  -2   0  16      598.73      538.53     93.10 o 
  -1   0  16     1373.73     1473.00    107.42 o 
   0   0  16      607.40      567.12     89.74 o 
   1   0  16     1041.41     1108.37    128.56 o 
  -3   1  16       54.94      138.90     90.19 o 
  -2   1  16     2459.00     2524.60    215.97 o 
  -1   1  16       71.71       66.88     72.61 o 
   0   1  16     1011.53      904.37    159.19 o 
   1   1  16       81.11      123.55     66.46 o 
  -2   2  16      621.80      611.51    101.99 o 
  -1   2  16      523.08      464.43     96.12 o 
                                                 
